# Supplementary material for: Long-Range PCR-Based NGS Applications to Diagnose Mendelian Retinal Diseases
Source: Int J Mol Sci. 2021 Feb 3;22(4):1508. doi: 10.3390/ijms22041508 (PMC7913364; doi:10.3390/ijms22041508)
Supplement: Supplementary file 1 [file ijms-22-01508-s001.zip]

Archive with 16 entries (15 files):
- Supplementary_Files/
- __MACOSX/._Supplementary_Files
- Supplementary_Files/Supplementary_Table_S2_LRprimers.xlsx
- __MACOSX/Supplementary_Files/._Supplementary_Table_S2_LRprimers.xlsx
- Supplementary_Files/Supplementary_Text_S1_LR_sequencing_protocol_edited.docx
- __MACOSX/Supplementary_Files/._Supplementary_Text_S1_LR_sequencing_protocol_edited.docx
- Supplementary_Files/Supplementary_Figure_S2_legend_WES_spike-in.pdf
- __MACOSX/Supplementary_Files/._Supplementary_Figure_S2_legend_WES_spike-in.pdf
- Supplementary_Files/Supplementary_Table_S3_Breakpoint_primers.xlsx
- __MACOSX/Supplementary_Files/._Supplementary_Table_S3_Breakpoint_primers.xlsx
- Supplementary_Files/Supplementary_Table_S4_Sanger_primers.xlsx
- __MACOSX/Supplementary_Files/._Supplementary_Table_S4_Sanger_primers.xlsx
- Supplementary_Files/Supplementary_Table_S1_Candidate_variants_undiagnosed_cases.xlsx
- __MACOSX/Supplementary_Files/._Supplementary_Table_S1_Candidate_variants_undiagnosed_cases.xlsx
- Supplementary_Files/Supplementary_Figure_S1.pdf
- __MACOSX/Supplementary_Files/._Supplementary_Figure_S1.pdf
