# Supplementary material for: Long-Range PCR-Based NGS Applications to Diagnose Mendelian Retinal Diseases
Source: Int J Mol Sci. 2021 Feb 3;22(4):1508. doi: 10.3390/ijms22041508 (PMC7913364; doi:10.3390/ijms22041508)
Supplement: Supplementary file 1 [file ijms-22-01508-s001.zip › Supplementary_Files/Supplementary_Table_S2_LRprimers.xlsx]

## Sheet: LR_primers
Chr	Target gene	PCR ID	Product size	Start coordinates (hg19)	End coordinates (hg19)	Start coordinates (hg38)	End coordinates (hg38)	F primer name	F primer sequence	F Tm	R primer name	R primer sequence	R Tm
1	PPT1	PPT1_01	13664	40550080	40563743	40084408	40098071	PPT1_01_F	GGCAGGGTTTGAGGATTGACTCCAGTT	66.75	PPT1_01_R	GAAGGTGGATTGAGGGATGAATGTGGCA	66.85
1	PPT1	PPT1_02	15005	40536997	40552001	40071325	40086329	PPT1_02_F	CTCTTGCTACATTGTACCGTGCTCCTGG	66.98	PPT1_02_R	ACCCTCTAGTTCCCTTTTGCCTTTGCAG	66.95
1	ABCA4	ABCA4_01	18164	94576212	94594375	94110656	94128819	ABCA4_01_F	CTCTGAAAGGGAATTCCGAAGGCAGACC	67.01	ABCA4_01_R	CTTGCTCTTCAACCCTCTGCTGTCTTGT	66.87
1	ABCA4	ABCA4_02	17725	94559670	94577394	94094114	94111838	ABCA4_02_F	CACTGTAAAATCCTGTAGCTGTGGGGGC	67.23	ABCA4_02_R	CCCCTTCACATTTCCACCCATGCCTATT	66.91
1	ABCA4	ABCA4_03	17977	94542843	94560819	94077287	94095263	ABCA4_03_F	GGGACATGTTGAGGCTGATGTGCTTGTA	66.98	ABCA4_03_R	ACCAGCTGTGTTTTCTCTCGGTTCCTTG	67.05
1	ABCA4	ABCA4_04	18317	94525552	94543868	94059996	94078312	ABCA4_04_F	AGAGAGGTGTTGGAGCTTTTTCAGGCAG	66.9	ABCA4_04_R	GCCTCAAATTCAAAGAGGCATCTCCCCA	67.06
1	ABCA4	ABCA4_05	18912	94507828	94526739	94042272	94061183	ABCA4_05_F	CTGCTTGCTGTCTCTTCTGATCTGAGCC	66.99	ABCA4_05_R	TTATTGCTCTTACCACCACCACTTGCCC	66.98
1	ABCA4	ABCA4_06	17733	94490990	94508722	94025434	94043166	ABCA4_06_F	AAATGTAAACCCGAGCACCTCAGTCACC	66.92	ABCA4_06_R	CACTGTCTCACAGCAGCCTGGGTTTTAT	66.94
1	ABCA4	ABCA4_07	18262	94473907	94492168	94008351	94026612	ABCA4_07_F	GGGGAAGAGGGAACAAAGAGCAAAGGAT	66.58	ABCA4_07_R	ATTTTTCCAACCTGGATTCCACCAGGGG	67.04
1	ABCA4	ABCA4_08	18199	94456627	94474825	93991071	94009269	ABCA4_08_F	TTGGAGGCATCATTTTCTTGGACCCACT	66.55	ABCA4_08_R	GCATTTTAGTCCTGACGGTGATCCCAGG	67.05
1	CRB1	CRB1_01	18905	197236023	197254927	197266893	197285797	CRB1_01_F	TTGGGGTTCATGGTGGAGGCCTTTTTAG	67	CRB1_01_R	TGGCATGGCCTTCCTTGGTAAATATGGG	66.95
1	CRB1	CRB1_02	18314	197253414	197271727	197284284	197302597	CRB1_02_F	CAGACACAGCTTTGGATGTCCCAGTCAT	66.75	CRB1_02_R	CATTTAGCTCACCATTGCAGGCTTTGCC	67.19
1	CRB1	CRB1_03	18587	197271691	197290277	197302561	197321147	CRB1_03_F	AAAATGGAAGGCAAAGCCTGCAATGGTG	67.14	CRB1_03_R	TGGGTCTTGATCTCCCAGGGATCCATTT	66.97
1	CRB1	CRB1_04	18454	197289176	197307629	197320046	197338499	CRB1_04_F	AGACCTGGCCTTAGCCAATCAGCTCTTA	67.12	CRB1_04_R	TCTTCTCTTTGTCAGCCCTAGGAGTGGG	67.04
1	CRB1	CRB1_05	17413	197305039	197322451	197335909	197353321	CRB1_05_F	TTCTCTCTCTGCCCTCTATTGCCCTCTG	66.92	CRB1_05_R	GTAAAAACTCCCTGCATTCCCACAGCC T	67.2
1	CRB1	CRB1_06	6489	197320602	197327090	197351472	197357960	CRB1_06_F	GGCTGGAGGTAGAAACATTGAACTGGGG	67.01	CRB1_06_R	ACCACTTTCCTGATATTGACACCTGGGG	66.16
1	CRB1	CRB1_07	12710	197325842	197338551	197356712	197369421	CRB1_07_F	AGGGCAGGCACATCAACTTGCTAAATCA	67	CRB1_07_R	AACTGGGTTGCTTGGGACTGAAGTGAAG	67.07
1	CRB1	CRB1_08	17296	197336663	197353958	197367533	197384828	CRB1_08_F	CCCTTGAACCATCCTGTTCTAACCAGCC	67.01	CRB1_08_R	CTACGGCACACAGGGCAAATGAGCAATA	67.43
1	CRB1	CRB1_09	17753	197352051	197369803	197382921	197400673	CRB1_09_F	CTCTCAGGATGCAGACCTGCTCCAAATC	66.85	CRB1_09_R	ACCTTGTACATCAAAGTGAGGAGAGGAGT	65.02
1	CRB1	CRB1_10	18717	197367575	197386291	197398445	197417161	CRB1_10_F	GCGGGTAGGTTGGGAGATGATATGGAGA	67.02	CRB1_10_R	GGTTTAGAATGTGGCATCCAGCCCTCAA	67.04
1	CRB1	CRB1_11	18610	197386259	197404868	197417129	197435738	CRB1_11_F	TCAAATTGAGGGCTGGATGCCACATTCT	66.84	CRB1_11_R	TACCAGTGTCACCCTGTTCAGCACAGTA	67.11
1	CRB1	CRB1_12	18255	197402467	197420721	197433337	197451591	CRB1_12_F	TGATGGTGGTTGGGTGTAGTGCCTGATA	67.28	CRB1_12_R	CTCTGAATGGGGCAGAATCGACAGTGTT	66.76
1	CRB1	CRB1_13	14008	197424549	197438556	197455419	197469426	CRB1_13_F	CCGAAAACTGCCAGTATGCACCCAGATA	66.82	CRB1_13_R	ACAATCCTGGCCCAATTATCCTCTCCCT	67.03
1	CRB1	CRB1_14	13561	197435361	197448921	197466231	197479791	CRB1_14_F	CTGCTCTGAGGCAGTTCAGGCTCTAGTA	67.05	CRB1_14_R	AGCATCCAATGACAGCCCACACAAATCT	67.01
2	PCARE	PCARE_01	18628	29282621	29301248	29059755	29078382	PCARE_01_F	GCAAAGCCTGCTGTTTAGCAGTGTTCAG	67.02	PCARE_01_R	TTGGTGAGGCTGATAGACTTTGAGGGGT	67.05
2	EFEMP1	EFEMP1_01	15198	56138100	56153297	55910965	55926162	EFEMP1_01_F	TTTGTGCCATGAACTTAAGGAGGAGCCC	66.99	EFEMP1_01_R	TGCCCAACTTTGAATGAGCAGTATTGGAGA	66.55
2	EFEMP1	EFEMP1_02	18591	56128635	56147225	55901500	55920090	EFEMP1_02_F	GGTTCTTCTTTGCCTGTGCTACTGACCA	66.87	EFEMP1_02_R	GAACTGGGTAGTGGGAAGAACCCAGAGA	67
2	EFEMP1	EFEMP1_03	18717	56109946	56128662	55882811	55901527	EFEMP1_03_F	ACCCCTGAGGCAGATTTCAGAGGTCTTAG	67.09	EFEMP1_03_R	TGGTCAGTAGCACAGGCAAAGAAGAACC	66.87
2	EFEMP1	EFEMP1_04	10216	56102748	56112963	55875613	55885828	EFEMP1_04_F	CTGAATGAATTGGCTTGTGGTTGACGGC	67.09	EFEMP1_04_R	AGCAGGGACTTAATGGACACCACAGAGA	67.01
2	EFEMP1	EFEMP1_05	9533	56092728	56102260	55865593	55875125	EFEMP1_05_F	GCCCCTTTAACCTTTAAGAGCCCATCCC	67.12	EFEMP1_05_R	CCAAAGTAGTGGTGCACAAACTTTTCAACTCTG	66.7
3	IMPG2	IMPG2_01	18239	101021729	101039967	101302885	101321123	IMPG2_01_F	TGGTCCACCCACGTTTATCAAACCATCC	66.96	IMPG2_01_R	ACACACTGGGCCTCACATTTAATGGCAA	67.17
3	IMPG2	IMPG2_02	17604	101006045	101023648	101287201	101304804	IMPG2_02_F	GCCTTTGCAAAATTTACAGTGTGGCAACC	66.36	IMPG2_02_R	CACTGCATTTAGCCAAAAAGCTCCAGGC	67.14
3	IMPG2	IMPG2_03	17997	100991508	101009504	101272664	101290660	IMPG2_03_F	TGCAACTTGGCCACACCACTAGGAAAA	67.06	IMPG2_03_R	AGGAAAGAAGTGGGACTCTGTGTGGTCT	66.92
3	IMPG2	IMPG2_04	18415	100976027	100994441	101257183	101275597	IMPG2_04_F	TCAGAGAGGTCATGTCTCGGTTGTCAGG	67.19	IMPG2_04_R	TCTCCCATTGCTGGACTACACAGGACTT	67.01
3	IMPG2	IMPG2_05	18392	100959750	100978141	101240906	101259297	IMPG2_05_F	AGGCATTCCTTCTCACTCCTCAACCTCT	66.83	IMPG2_05_R	TGCACGTCTGTCTTGAGTGGTTTGTCTC	66.97
3	IMPG2	IMPG2_06	15162	100945199	100960360	101226355	101241516	IMPG2_06_F	TGCTCAGGAAATGCAAGACACTGATAGAAGC	66.96	IMPG2_06_R	GAATGGCTGTCTGGTTCAGTAGCCACAA	66.94
4	PROM1	PROM1_01	17958	16068175	16086132	16066552	16084509	PROM1_01_F	TTTCTGAATCTTGATCCCAGGCACAGGC	67.02	PROM1_01_R	GCGGGAAGACCAATAGGCAGTGAGAAAA	66.97
4	PROM1	PROM1_02	17776	16051131	16068906	16049508	16067283	PROM1_02_F	CCCCCACCCACAAATAAGAAATACGCACT	67.02	PROM1_02_R	AGGCTAAGGAGTGTCTAGGGTCACACAC	67
4	PROM1	PROM1_03	16797	16036459	16053255	16034836	16051632	PROM1_03_F	TTCCAGGTCCCTAAAGTGGATGGTGTCA	67.01	PROM1_03_R	ACAAAGCACATCCTGATGAGGCCTTACG	67
4	PROM1	PROM1_04	18140	16020775	16038914	16019152	16037291	PROM1_04_F	TGAAAATGCCTCAAAGGCAGTGGTCTGT	67.1	PROM1_04_R	GTGATTGTCACGTCGGCCTGTATCTCTG	66.96
4	PROM1	PROM1_05	18529	16002919	16021447	16001296	16019824	PROM1_05_F	GGATGTTGGTCTTGTTGCCAGAGACACT	66.89	PROM1_05_R	TGGGGAAGCCAGTTTTTAAGGGCATTCA	66.97
4	PROM1	PROM1_06	16459	15986591	16003049	15984968	16001426	PROM1_06_F	TAAGACATGGAACTGACGGCTGATGTGC	66.96	PROM1_06_R	TGGGGATAAATGACCATGGCTAAGCTGC	66.95
4	PROM1	PROM1_07	18199	15968420	15986618	15966797	15984995	PROM1_07_F	GCAACAGAGTTGAGGAGACATAGGCCAC	66.97	PROM1_07_R	GCACATCAGCCGTCAGTTCCATGTCTTA	66.96
4	MFSD8	MFSD8_01	17262	128871335	128888596	127950180	127967441	MFSD8_01_F	AGACAGGAAGTGCTAGGCTTCTATCCTGTG	67.06	MFSD8_01_R	AGGAAAGATTCTTCTTGCCGCTTTGCCA	67.36
4	MFSD8	MFSD8_02	18837	128856250	128875086	127935095	127953931	MFSD8_02_F	AGCACCTTGGATGCTCAACATAGCCTTA	66.19	MFSD8_02_R	CCCAATCATCCTGTTTTCTCTCACTTGCCA	66.96
4	MFSD8	MFSD8_03	17478	128838849	128856326	127917694	127935171	MFSD8_03_F	GTGTGTTTTGTTTACCGCACAATCCCCC	67.03	MFSD8_03_R	TCTGGACAAAGGTGGCCAGTTCTCTTTG	66.86
5	CTNNA1	CTNNA1_01	8359	138088445	138096803	138752756	138761114	CTNNA1_01_F	GTTAGGTGAATTCTAGGGGCGCTTCCAC	67.04	CTNNA1_01_R	CCTGCTTCAAGAGCTAAGTGGGCATCAA	66.99
5	CTNNA1	CTNNA1_02	8135	138098016	138106150	138762327	138770461	CTNNA1_02_F	GTGACTTGCCTTGTCTCATGCTGTTTGC	67.02	CTNNA1_02_R	TGGGGTGAAGTGACAGTTTGCTGTATGG	66.9
5	CTNNA1	CTNNA1_03	12221	138098016	138110236	138762327	138774547	CTNNA1_03_F	GTGACTTGCCTTGTCTCATGCTGTTTGC	67.02	CTNNA1_03_R	ACCACTAGGAGGAGCCAGGACTTCAAAA	66.99
5	CTNNA1	CTNNA1_04	15849	138107767	138123615	138772078	138787926	CTNNA1_04_F	CTTTGCACAAATGAGGCAGTTTGCCAGT	67.02	CTNNA1_04_R	TGTGGCTCACCTGACCATTTCATTAGCC	67.01
5	CTNNA1	CTNNA1_05	18755	138121150	138139904	138785461	138804215	CTNNA1_05_F	CTCCTCCCCAGCCCTTCTTGTCTTCTAT	66.93	CTNNA1_05_R	GCCACTTGCCAGCTATGCAACTAGACTT	67.21
5	CTNNA1	CTNNA1_06	17683	138139246	138156928	138803557	138821239	CTNNA1_06_F	GTCTTGTGCTAGCCACATTGGCTTCCT	67.21	CTNNA1_06_R	GCCAACCCATCCTTACTTCTGCCATCAA	67.04
5	CTNNA1	CTNNA1_07	18699	138156906	138175604	138821217	138839915	CTNNA1_07_F	GGCAGAAGTAAGGATGGGTTGGCATCAA	67.04	CTNNA1_07_R	AAGAGCACCACCAGGAGTATCTCTGGAC	67.06
5	CTNNA1	CTNNA1_08	19082	138173634	138192715	138837945	138857026	CTNNA1_08_F	CATGGCCCCAGAGCCTAAAGTATTTGCT	66.91	CTNNA1_08_R	CAGACTGGGGCATGAGGGAAAAACATGA	67
5	CTNNA1	CTNNA1_09	18242	138190075	138208316	138854386	138872627	CTNNA1_09_F	GGGCTATTTTGTCTTGATCTGGGGCCAT	66.94	CTNNA1_09_R	CACTGCTCTCCATCCCATGTACCACAAC	67
5	CTNNA1	CTNNA1_10	18663	138206369	138225031	138870680	138889342	CTNNA1_10_F	CTTCAGGGCTGATGGAATCTTGTGTGCT	67	CTNNA1_10_R	TGCTCAGCAAATGTCAGCTCTCTTAGGC	66.98
5	CTNNA1	CTNNA1_11	17597	138224938	138242534	138889249	138906845	CTNNA1_11_F	GGGCAGTCCTTGTCTGTATTGGAGCATC	67.06	CTNNA1_11_R	TTGTGAGCAAGAGTAGCAATGAGCCCAG	66.96
5	CTNNA1	CTNNA1_12	18573	138241004	138259576	138905315	138923887	CTNNA1_12_F	TTCCATTGCTGGAAAATACAGGGTGGCA	66.99	CTNNA1_12_R	CTCCTATGAAGCTGATGGGTGGCTCCTA	66.99
5	CTNNA1	CTNNA1_13	12254	138258886	138271139	138923197	138935450	CTNNA1_13_F	CCAAGACCTCGTATGGTAGTCCTGCTCA	67.06	CTNNA1_13_R	TGGGAAGGATCATGGGGTTAAGGATGGT	66.99
6	GUCA1A	GUCA1A_01	18884	42121723	42140606	42153985	42172868	GUCA1A_01_F	CATCAGGGTGTGAGATCTAGGGACAGCA	67.11	GUCA1A_01_R	CATTAGCCTGCACCAGTACACAGAGACG	66.95
6	GUCA1A	GUCA1A_02	12498	42136417	42148914	42168679	42181176	GUCA1A_02_F	GGAGCGGTGATTGAAGGTGGAAGGAAAT	67.01	GUCA1A_02_R	CTGGTATCAGGTGTCACTGCAGCAAGAG	66.95
6	GUCA1B	GUCA1B_01	13548	42150070	42163617	42182332	42195879	GUCA1B_01_F	ATCCTGAAGGTCAGAGTTGGGAAGGTGT	67	GUCA1B_01_R	CACTACCCCTAGGTCTTGTGTGAAGGGT	67
6	PRPH2	PRPH2_01	17178	42676526	42693703	42708788	42725965	PRPH2_01_F	GAGCTTAAACTCTGTGGACCTGCGTGAG	67.1	PRPH2_01_R	GCCACCAAGAGCTCACAGGCTTCATATT	67.05
6	PRPH2	PRPH2_02	17673	42661461	42679133	42693723	42711395	PRPH2_02_F	CAGCGTGTGACCTTTGTGGACCATTTTG	66.99	PRPH2_02_R	CCCTCACCGTCTAGTACCTCACACTCAG	67
6	IMPG1	IMPG1_01	12584	76770157	76782740	76060440	76073023	IMPG1_01_F	TCTCATTACCAGGGCTGTGCCAATCAAC	67.01	IMPG1_01_R	TGGAGACAGTTTCGCTATCTGTGGAGACTA	66.38
6	IMPG1	IMPG1_02	16034	76758004	76774036	76048287	76064319	IMPG1_02_F	CTCAGTTTTGTACTGTCCTGGGGAGCTAC	66.31	IMPG1_02_R	AACCTCCTCCCTCAGCYCTGTTCTATG	67.14
6	IMPG1	IMPG1_03	18620	76741218	76759837	76031501	76050120	IMPG1_03_F	ACTACAGTGGTCCACACAGGCCAGATAA	67	IMPG1_03_R	GCCCAGTATTTCAGAACTGCCACTCACA	66.93
6	IMPG1	IMPG1_04	11671	76731568	76743238	76021851	76033521	IMPG1_04_F	GAGCCCCAGCACTCCACAGCTTATAATT	66.67	IMPG1_04_R	ACCTCTTCTCCTCAACTTGCACAACTGC	67.06
6	IMPG1	IMPG1_05	19915	76709718	76729632	76000001	76019915	IMPG1_05_F	CAGGAAGGTTCATGTGGACAGGACATGG	66.99	IMPG1_05_R	TTCTCACAACCCCTCTGTCCCATCTTCT	66.79
6	IMPG1	IMPG1_06	17698	76692680	76710377	75982963	76000660	IMPG1_06_F	TAGAGAATGTCCCTGGGGCAGAGGAAAA	66.87	IMPG1_06_R	TTGTTAACCACCCCGCTCTTGAAACTCC	67.08
6	IMPG1	IMPG1_07	18506	76676553	76695058	75966836	75985341	IMPG1_07_F	AGGAAAAGTCCTCAAACCTATGACAGGAGA	65.1	IMPG1_07_R	GACACCCTTGTTCTCTGCCTACTGCATC	66.97
6	IMPG1	IMPG1_08	18057	76658347	76676403	75948630	75966686	IMPG1_08_F	TCTTGGTGTCTTAGCATTGCTTTGGCCT	66.95	IMPG1_08_R	GCCTGTCAGTATTGACCTGGCTGTCTTC	66.97
6	IMPG1	IMPG1_09	17047	76644187	76661233	75934470	75951516	IMPG1_09_F	TGGTGACTGAGGAAGTTTGTTTCCCAGC	67.05	IMPG1_09_R	GTCTGGGAGTTCTATACGGGGATGAGGG	67
6	IMPG1	IMPG1_10	11575	76635200	76646774	75925483	75937057	IMPG1_10_F	CCTAGTGCTCATGGGAAGAAGGCAGAG	66.41	IMPG1_10_R	ACACGCAGCACTGCAGATTTTCTGTTTG	66.97
6	IMPG1	IMPG1_11	4235	76629336	76633570	75919619	75923853	IMPG1_11_F	TGGAATAAGTTGGCGAATTCTGGGCTCC	67.05	IMPG1_11_R	TCCAACTCAAACGGAAGACACCTGCAAA	66.99
6	ELOVL4	ELOVL4_01	17276	80640790	80658056	79931073	79948339	ELOVL4_01_F	TTTAGAAAGTTTTGGTGGGGTGGAGGGG	66.71	ELOVL4_01_R	ACTAAATTGCCCTTTGCCTCTTGAGCGA	66.96
6	ELOVL4	ELOVL4_02	18114	80623264	80641377	79913547	79931660	ELOVL4_02_F	TCAGTATCAGTCTCTCACCTCTGCTGCC	67.05	ELOVL4_02_R	GAAGCATTCATGATCCTGGCCCAAGTCT	66.89
6	DHS6S1	DHS6S1_01	13473	100031599	100045071	99583723	99597195	DHS6S1_01_F	TGAGCACACTTTGGAGACATTGTGGGTT	66.84	DHS6S1_01_R	GCTAGAGAGAATGTGCTGAGTTGCAGGG	67.01
8	RP1L1	RP1L1_01	18400	10495591	10513990	10638081	10656480	RP1L1_01_F	ATGGTGGGAACAACTGGGAAATACCTGC	67.02	RP1L1_01_R	CTCCCCAAAGTGCCTTGGTTTAGCTGAT	67
8	RP1L1	RP1L1_02	18407	10479240	10497646	10621730	10640136	RP1L1_02_F	TCCATTCTGCCGACCTTTGGTGGAATTT	66.97	RP1L1_02_R	TCTCACCCTTAAGTCCTCCAGCCTGTTT	66.99
8	RP1L1	RP1L1_03	18891	10462113	10481003	10604603	10623493	RP1L1_03_F	GGAGTGAAACAAAGGGGTTGGAGCATCT	66.95	RP1L1_03_R	CTGAAGGCATGTGGTGGGAACATGGTAA	66.99
8	RP1	RP1_01	16930	55527116	55544045	54614556	54631485	RP1_01_F	TGTGCCAGAGACAAGTGATACCAGGGA	67.01	RP1_01_R	ACAAAAAGCCTGCAGGTGTACCACAGT	67.05
8	CNGB3	CNGB3_01	12450	87744772	87757221	86732544	86744993	CNGB3_01_F	TGTCTCAGTCTGAAAGCCTCCCCTGAAT	67.03	CNGB3_01_R	TGGCTGTTAACACCTTCCCTTCCTTTGG	66.91
8	CNGB3	CNGB3_02	17980	87734329	87752308	86722101	86740080	CNGB3_02_F	CAGCACACCCTAGTCATAGGCACTGAAC	66.77	CNGB3_02_R	ATGGGACCAAACTGCCTTCTCTCCACTA	67.05
8	CNGB3	CNGB3_03	19435	87717177	87736611	86704949	86724383	CNGB3_03_F	GGTCACCAGCAACCCACGAACTAGAAAT	66.92	CNGB3_03_R	TCTCCAAGTCTTCCCATTCCTTCCTGCT	67.06
8	CNGB3	CNGB3_04	18349	87700515	87718863	86688287	86706635	CNGB3_04_F	CACGGCACAAATCTAACCCCTCTTCCAT	66.81	CNGB3_04_R	GAGGGCATCAGTCCAGGCAACAAAAGTA	66.96
8	CNGB3	CNGB3_05	10356	87690346	87700701	86678118	86688473	CNGB3_05_F	GGAGCACGTCCTTTTTCTTTTGCCATGT	66.61	CNGB3_05_R	AAAGAGAGTGCTTCCAGGAAAGGCAACC	67.12
8	CNGB3	CNGB3_06	16384	87678310	87694693	86666082	86682465	CNGB3_06_F	ACACCAGGCTGTCTCCTAAGAAGGTTGA	66.96	CNGB3_06_R	CAAACTGGCCTCTTGCTATCCCCTGTTT	67
8	CNGB3	CNGB3_07	18298	87660327	87678624	86648099	86666396	CNGB3_07_F	TCCACCTCCATGCATCTGATCTCTCCTT	66.73	CNGB3_07_R	TCACGCAGGTTCAGGTTAGCAAGTGTTT	67.01
8	CNGB3	CNGB3_08	9891	87654129	87664019	86641901	86651791	CNGB3_08_F	CTTGGCTACCTGGGCTATGATGTAGCTG	66.51	CNGB3_08_R	TGCTTTGCAAATTGTCTTGCACAGGGTT	66.77
8	CNGB3	CNGB3_09	17424	87629599	87647022	86617371	86634794	CNGB3_09_F	TGGTCTTCAGGGCTTTTTCCATCTCAGC	66.97	CNGB3_09_R	ACCCTTGTTCAAAGCTTAGTGCCCAGTT	66.87
8	CNGB3	CNGB3_10	12298	87613537	87625834	86601309	86613606	CNGB3_10_F	GGAAAATGATGGACCTGGAACCACCACA	66.97	CNGB3_10_R	TCCATGGACATGAGTGACTGAGAGTTACC	65.52
8	CNGB3	CNGB3_11	18850	87597942	87616791	86585714	86604563	CNGB3_11_F	CCTGAAGGGCTTAGTAAAGGGGCCATTC	66.9	CNGB3_11_R	AAGCATAGTGGTGGTCATCAAAGCCAGG	67.02
8	CNGB3	CNGB3_12	13146	87585169	87598314	86572941	86586086	CNGB3_12_F	GCCAGAGGAAGAAGGGCAGGTATTTGTTC	67.22	CNGB3_12_R	TCCCTTGCATGATTGACCTTCAAAGCACA	67.13
9	KCNV2	KCNV2_01	15214	2716628	2731841	2716628	2731841	KCNV2_01_F	CTCAAAGCAAATCCCTCCTGCTTCTCTCC	67.02	KCNV2_01_R	ACAGTAGGGCTTCTGTTCACCCTTCAGA	66.96
10	ATOH7	ATOH7_01	9275	69989723	69998997	68229966	68239240	ATOH7_01_F	ACATTCTCCCAAATGCATGCACCACTCT	67.01	ATOH7_01_R	TAGGTCTTGTGGCCTTACTGAGGTCTGG	67.02
10	PDE6C	PDE6C_01	18227	95372105	95390331	93612348	93630574	PDE6C_01_F	CTGTGGACAGCAGCCGACATTCAGTTAT	66.97	PDE6C_01_R	GGACAGAGAATAACAAGTGCCCAGAGGC	67.01
10	PDE6C	PDE6C_02	17981	95389280	95407260	93629523	93647503	PDE6C_02_F	CCACTCCTCCATTTGCTCACACTCCTG	66.97	PDE6C_02_R	TCACAGACTGTTAAAACAACGCAAGCAGT	65.94
10	PDE6C	PDE6C_03	18928	95406972	95425899	93647215	93666142	PDE6C_03_F	CACTGTTTTGTCRMAGGCAGTGAACTTG	67.13	PDE6C_03_R	TAGTTCGGGGAGTGGCTTGAGGTATGAA	66.84
11	BEST1	BEST1_01	17272	61716070	61733341	61948598	61965869	BEST1_01_F	TCCCATCCATCATTCTCATTCGGCTGC	66.95	BEST1_01_R	TACTCCAGCGCCCTCTCATCAGACAAT	67.12
11	C1QTNF5	C1QTNF5_01	10536	119208148	119218683	119337438	119347973	C1QTNF5_01_F	CAGGGAAGGAGCTAAGATAGGCTGGGAA	66.97	C1QTNF5_01_R	GACTGTCTGATCCTCTCCAAGAGCACCT	67.04
12	PDE6H	PDE6H_01	11084	15124556	15135639	14971622	14982705	PDE6H_01_F	TCACTCAGCTTTTGGCACTTTCCACTGT	67.01	PDE6H_01_R	TTCAGGGGTGAGGCAAACCATCCATTTT	66.99
12	RDH5	RDH5_01	6122	56112884	56119005	55719100	55725221	RDH5_01_F	GGCCTACATGAACCAGAGAAAGCTGGAC	67.01	RDH5_01_R	CTGCATAAGTCAAAGCAGCTCCCCAGAA	66.99
14	OTX2	OTX2_01	12758	57265584	57278341	56798866	56811623	OTX2_01_F	AAAGGTGAGATTAGCAGCACCATGTGGG	67.02	OTX2_01_R	GAAACCTGTCCGGTCCCTGCTTTCTATG	66.99
15	NR2E3	NR2E3_01	11097	72100894	72111990	71808554	71819649	NR2E3_01_F	CAAAGACCCGTGTTCCAGAAGAGATGGG	66.95	NR2E3_01_R	GCAGTCTTACCATGTCCTCCAAAGCCAA	66.96
15	RLBP1	RLBP1_01	13667	89752221	89765887	89208990	89222656	RLBP1_01_F	CAGAAGAAGCCAGCACTTACCCAAGAGG	66.96	RLBP1_01_R	GGTCATTATAGGAAGCTGCTTGGGGCTC	66.94
17	GUCY2D	GUCY2D_01	18939	7905339	7924277	8002021	8020959	GUCY2D_01_F	CCCAAGGTCCAAAAATCAGCAAGAGGGA	66.98	GUCY2D_01_R	AAGGCAGCACAGTCGATGTCCATTACAG	66.97
17	FSCN2	FSCN2_01	11574	79493986	79505559	81526960	81538533	FSCN2_01_F	GGTATTTGCATGTGGGAGTCTCTCTGCC	67.06	FSCN2_01_R	GACTGGGCGAAATGTACCCAACTCACAT	66.97
19	RAX2	RAX2_01	5845	3768335	3774179	3768337	3774181	RAX2_01_F	GAGTCCACCAGATTAGAGGAGGCTGAGG	67.14	RAX2_01_R	CCAGCTTCCTTCCTCTGGAATTGCTACC	66.85
22	TIMP3	TIMP3_01	8656	33193703	33202358	32797717	32806372	TIMP3_01_F	AGTGTTCGTTGCGAAACTGATGGATGGT	67.09	TIMP3_01_R	ATTCAGCAGTGGAGCTGAATGGTTCCTG	67
22	TIMP3	TIMP3_02	8004	33203886	33211889	32807900	32815903	TIMP3_02_F	CCCTGTGCTTAAGAGACTCCCATGCTTC	66.82	TIMP3_02_R	GACCACAGAACAGACACACCTGCTCAAA	66.99
22	TIMP3	TIMP3_03	18789	33211759	33230547	32815773	32834561	TIMP3_03_F	ACATAGTGAAGCCAGATTTGAGCCGGAC	66.8	TIMP3_03_R	ATCTGAAAGCTGGCAGGGTTTTGCCTAA	66.98
22	TIMP3	TIMP3_04	18752	33229149	33247900	32833163	32851913	TIMP3_04_F	TCGGTGGCTCCTGGGAAATTTGCATTTA	67.01	TIMP3_04_R	CCTGTATCTTGTCTGACTTGCAGGCTGG	66.98
22	TIMP3	TIMP3_05	15070	33245780	33260849	32849793	32864862	TIMP3_05_F	CCAGATGGCAGATAGCCTTGTTAGCTCG	66.9	TIMP3_05_R	TGACTTGTCCTCGGTCTCTTTGGATGGA	66.97
X	RS1	RS1_01	17611	18673208	18690818	18655088	18672698	RS1_01_F	GCCTCTGAAAATTGGATCTGCTCCCTCC	67.1	RS1_01_R	TGGCGAAGAAAGGACGAAGACCTGAGAC	67.04
X	RS1	RS1_02	8619	18665877	18674495	18647757	18656375	RS1_02_F	CTCTTGTTGTCCTTGGGCAGCAGATCAT	67	RS1_02_R	ATGTCTCCAGGCTGGGATAGTACGATGG	67.01
X	RS1	RS1_03	10821	18656087	18666907	18637967	18648787	RS1_03_F	GTTGGGCTTAAGAATGACCCAGCATGGA	67.04	RS1_03_R	ACCCACATGGTGCAAGATGGTTACTGTC	66.96
X	RPGR	RPGR_01	17812	38170825	38188636	38311572	38329383	RPGR_01_F	GATTGATCCTTGCCCAACCCCTGAGAAG	67.08	RPGR_01_R	CCCAGTCATTCCTCAAATACGTGCCTCC	67.05
X	RPGR	RPGR_02	17031	38158903	38175933	38299650	38316680	RPGR_02_F	TGCGTGATTACTTGGGTGATGACAGAACA	66.47	RPGR_02_R	TTTTCACCACTGCATCCCTGGTGTCTTG	67.31
X	RPGR	RPGR_03	18031	38143249	38161279	38283996	38302026	RPGR_03_F	TAGTTAGGGGAAGCTGCCAGAGATCCTT	66.49	RPGR_03_R	AGTATTCCACAGCCCAGGAGCCAGATTA	66.95
X	RPGR	RPGR_04	18905	38127828	38146732	38268575	38287479	RPGR_04_F	CCTCTCCTATGGTGGTGATCGGTGGAAT	67.19	RPGR_04_R	AGCCAGACAGTTACATGGAAGGTGCAAG	66.94
X	RP2	RP2_01	18510	46694336	46712845	46834901	46853410	RP2_01_F	TCAAAGGTACATCCCTCCCCTCAGCTTT	67.08	RP2_01_R	TATTGGCTGCCAGGCACAGTTCTTAGTG	66.98
X	RP2	RP2_02	17332	46710597	46727928	46851162	46868493	RP2_02_F	TGGGAGCCTATGGTGCATGAATGGTTTT	66.86	RP2_02_R	CCTAAGGGTGAGACTGAACACTTGCAGA	66.03
X	RP2	RP2_03	16693	46724165	46740857	46864730	46881422	RP2_03_F	CCCACCCCAGAAAGCCTGATTCAGAAAT	66.84	RP2_03_R	AGGGAAAAACTAATGCCGTCTGACCACT	66.28
