# Supplementary material for: Long-Range PCR-Based NGS Applications to Diagnose Mendelian Retinal Diseases
Source: Int J Mol Sci. 2021 Feb 3;22(4):1508. doi: 10.3390/ijms22041508 (PMC7913364; doi:10.3390/ijms22041508)
Supplement: Supplementary file 1 [file ijms-22-01508-s001.zip › Supplementary_Files/Supplementary_Table_S3_Breakpoint_primers.xlsx]

## Sheet: Foglio1
Chr	Target gene	PCR ID	Product size (WT)	Start coordinates (hg19)	End coordinates (hg19)	Start coordinates (hg38)	End coordinates (hg38)	F primer name	F primer sequence	F Tm	R primer name	R primer sequence	R Tm
1	ABCA4	ABCA4_ex20-22_del	6033	94506692	94512687	94041136	94047131	ABCA4_ex20-22_del_F	TGGGGCCATGTAATTAGGC	57.16	ABCA4_ex20-22_del_R	AGCCTGTGTGAGTAGCCATG	59.75
2	SAG	SAG_ex12-16_del	20712	234243152	234263863	233334506	233355217	SAG_ex12-16_del_F	TGCCCCTCTAGACAACTTACCACACAGT	66.95	SAG_ex12-16_del_R	CTTCCCTTTTGGGATGAAGGGGTGAAGG	67.03
9	KCNV2	KCNV2_LR_del	96040	2700377	2796416	2700377	2796416	KCNV2_del_5'_F	AAGTCACAAGTGTGGCTATGTTCCCCA	66.24	KCNV2_del_3'_R	GCAGGCTCCTTGTAGTCATTTCTGCCA	66.99
14	RPGRIP1	RPGRIP1_ex11_del	4793	21785473	21790265	21317314	21322106	RPGRIP1_ex11_del_F	GATGGAGGCATGGGGTTTGAGAAAAGGA	66.83	RPGRIP1_ex11_del_R	AAGGGTATGAGAGGCACCCTTCTTGACA	67.05
14	RPGRIP1	RPGRIP1_ex11_del_2	9471	21783738	21793208	21315579	21325049	RPGRIP1_ex11_del_2_F	GTCTTACGGGAGCATCTGGGAACAACTG	66.96	RPGRIP1_ex11_del_2_R	GGACTTTCTCCACAGTCTCTAGCACCCT	67.01
