# Supplementary material for: Long-Range PCR-Based NGS Applications to Diagnose Mendelian Retinal Diseases
Source: Int J Mol Sci. 2021 Feb 3;22(4):1508. doi: 10.3390/ijms22041508 (PMC7913364; doi:10.3390/ijms22041508)
Supplement: Supplementary file 1 [file ijms-22-01508-s001.zip › Supplementary_Files/Supplementary_Table_S4_Sanger_primers.xlsx]

## Sheet: Foglio1
Chr	Target gene	Exon	Transcript	Product size	F primer name	F primer sequence	R primer name	R primer sequence	Annealing temperature (°C)	MgCl2 conc. (mM)	S-Solution conc.	Comments
1	SAMD11		NM_152486.2	497	SAMD11_Ex5_F	CCAGGTTCTGTGTCGCTTTG	SAMD11_Ex5_R	GCTGGCTGGGATTAACACAA	58	1.5
1	SAMD11		NM_152486.2	536	SAMD11_Ex7_F	AGACAGGTCACCAGGGGA	SAMD11_Ex7_R	ACCCCAGACTCCATTTCTCTC	58	1.5	1 x
1	ABCA4	1	NM_000350.2	715	ABCR 1F	ACCCTCTGCTAAGCTCAGAG	ABCR 1R	ACCCCACACTTCCAACCTG	58	1.5
1	ABCA4	3	NM_000350.2	301	ABCR 03F	TTCCCAAAAAGGCCAACTC	ABCR 03R	CACGCACGTGTGCATTTCAG	58	1.5
1	ABCA4	5	NM_000350.2	279	ABCR 05F	TGTTTCCAATCGACTCTGGC	ABCR 05R	TTCTTGCCTTTCTCAGGCTGG	58	1.5
1	ABCA4	6	NM_000350.2	330	ABCR 06F	GTATTCCCAGGTTCTGTGG	ABCR 06R	TACCCCAGGAATCACCTTG	58	1.5
1	ABCA4	12	NM_000350.2	362	ABCR 12F	TGGGACAGCAGCCCTTATC	ABCR 12R	CCAAATGTAATTTCCCACTGAC	58	1.5
1	ABCA4	14	NM_000350.2	407	ABCR 14F	TCCATCTGGGCTTTGTTCTC	ABCR 14R	AATCCAGGCACATGAACAGG	58	1.5
1	ABCA4	15	NM_000350.2	407	ABCR 15F	AGGCTGGTGGGAGAGAGC	ABCR 15R	AGTGGACCCCCTCAGAGG	64	1.5
1	ABCA4	17	NM_000350.2	232	ABCR 17F	CTGCGGTAAGGTAGGATAGGG	ABCR 17R	CACACCGTTTACATAGAGGGC	58	1.5
1	ABCA4	20	NM_000350.2	325	ABCR 20F	ACTGAACCTGGTGTGGGG	ABCR 20R	TATCTCTGCCTGTGCCCAG	60	1.5	1 x
1	ABCA4	21	NM_000350.2	301	ABCR 21F	GTAAGATCAGCTGCTGGAAG	ABCR 21R	GAAGCTCTCCTGCTCCAAGC	58	1.5
1	ABCA4	22	NM_000350.2	431	ABCA4Ex22aF	CATCTAAGAGGCAGCACCAAA	ABCR 22R	AGCTAGGGCTGCAGTGAGAG	58	1.5
1	ABCA4	24	NM_000350.2	212	ABCR 24F	GCATCAGGGAGAGGCTGTC	ABCR 24R	CCCAGCAATACTGGGAGATG	58	1.5
1	ABCA4	25	NM_000350.2	379	ABCR 25F	GGTAACCTCACAGTCTTCC	ABCR 25R	GGGAACGATGGCTTTTTGC	58	1.5
1	ABCA4	28	NM_000350.2	291	ABCR 28F	TGCACGCGCACGTGTGAC	ABCR 28R	TGAAGGTCCCAGTGAAGTGGG	58	1.5
1	ABCA4	29	NM_000350.2	263	ABCR 29F	CAGCAGCTATCCAGTAAAGG	ABCR 29R	AACGCCTGCCATCTTGAAC	58	1.5
1	ABCA4	30	NM_000350.2	347	ABCA4 30F	GTTGGGCACAATTTCTTATGC	ABCA4 30R	ACTCAGGAGATACCAGGGAC	58	1.5
1	ABCA4	33	NM_000350.2	343	ABCA4 33F	GCAGCAGTGGGAAAAGAGTT	ABCA4 33R	TGAGAGTTTCTCATTCATGGTA	58	1.5
1	ABCA4	35	NM_000350.2	336	ABCA4 35F	CCTTTCCTTCACTGATTTCTGC	ABCA4 35R	AATCAGCACTTCGCGGTG	58	1.5
1	ABCA4	37	NM_000350.2	260	ABCA4 37F	CATTTTGCAGAGCTGGCAGC	ABCR 37R(b)	TTTCTGTCAGGAGATGATCC	58	1.5
1	ABCA4	38	NM_000350.2	302	ABCR 38F	GGAGTGCATTATATCCAGACG	ABCR 38R(b)	CCTGGCTCTGCTCGACCAAC	58	1.5
1	ABCA4	39	NM_000350.2	275	ABCR 39F	TGCTGTCCTGTGAGAGCATC	ABCR 39R	GTAACCCTCCCAGCTTTGG	58	1.5
1	ABCA4	40	NM_000350.2	285	ABCR 40F	CAGTTCCCACATAAGGCCTG	ABCR 40R	CAGTTCTGGATGCCCTGAG	64	3	1 x
1	ABCA4	42	NM_000350.2	214	ABCR 42F	CTCCTAAACCATCCTTTGCTC	ABCR 42R	AGGCAGGCACAAGAGCTG	60	1.5
1	ABCA4	43	NM_000350.2	298	ABCR 43F	CTTACCCTGGGGCCTGAC	ABCR 43R	TCTGTACAGATCTTTCAGGGC	60	1.5	1 x
1	ABCA4	44	NM_000350.2	277	ABCR 44F	GAAGCTTCTCCAGCCCTAGC	ABCR 44R	TGCACTCTCATGAAACAGGC	58	1.5
1	ABCA4	48	NM_000350.2	365	ABCR 48F	ATTACCTTAGGCCCAACCAC	ABCR 48R	ACACTGGGTGTTCTGGACC	64	1.5
1	ABCA4	49	NM_000350.2	221	ABCR 49F(a)	GTGTAGGGTGGTGTTTTCC	ABCR 49R	AAGCCCAGTGAACCAGCTGG	58	1.5
1	ABCA4	46 - 47	NM_000350.2	469	ABCR 46F	GAAGCAGTAATCAGAAGGGC	ABCR 47R	TTCCAAGTGTCAATGGAGAAC	58	1.5
1	CRB1	2	NM_201253.2	1000	CRB1_Ex2_F1	CACTGAAAGTACATACAATGTGCTAGG	CRB1_Ex2_R1	AAATCATGTAGAGCTCCATTTAAAACA	58	1.5	1 x
1	CRB1	2	NM_201253.2		CRB1_Ex2_F2	TCTGTGCAAATGTCCTCCTGG						Only for sequencing reaction
1	RD3		NM_001164688.1	599	RD3_Ex3_F	GGTGGTTCCTGATTCGCTTC	RD3_Ex3_R	GCAGGGAGTCGCTTCATTTT	58	1.5
1	HMCN1	49	NM_031935.2	406	HMCN1_Ex49_F	TGAGTGAAAACCTCCTCTTTCA	HMCN1_Ex49_R	TGTACACAAGCACTGGTCCT	58	1.5
1	HMCN1	71	NM_031935.2	400	HMCN1_Ex71_F	AAAACACTTCCCACTGTTTGTAA	HMCN1_Ex71_R	AGTAGCCTGATGTTAGTTGGTT	58	1.5
2	EFEMP1	10	NM_001039348.2	373	EFEMP1_Ex9_F	TGCCTAGAATGTCTCAGCTCT	EFEMP1_Ex9_R	TTGGCTTGGTAAGACCAGAAAATC	58	1.5	1 x
2	KCNJ13	3	NM_002242.4	304	KCNJ13_c.484_F	ACTGAAAGGCATGGCACCA	KCNJ13_c.484_R	GTTTGCCATTTTCTCTTTCCTGA	58	1.5
2	SNRNP200	13	NM_014014.4	443	SNRNP200_Ex13_F	TAAAGTGCCCAGGACAAGCT	SNRNP200_Ex13_R	TCTGTACCTGGGTTAAGTTCCA	58	1.5
2	ALMS1	8	NM_015120.4	438	ALMS1_c.3177_F	CAAGAGTTGCCAGACAGTGA	ALMS1_c.3177_R	TGGCAAGGTCTGTTGGTAGA	58	1.5
4	PROM1	13	NM_006017.2	514	PROM1_Ex13_F	TGGTCTTGGCTATATTCATGCT	PROM1_Ex13_R	TATGTGCTGCCTGGTCTAAG	58	1.5
4	CYP4V2	9	NM_207352.3	616	CYP4V2_Ex9_F	CTGCCTTGATCCACGTGTTC	CYP4V2_Ex9_R	TCACTGTGAGAAACCCACCA	58	1.5
5	PDE6A	12	NM_000440.2	753	PDE6A_Ex12_F2	TCCTCTTTGAGCTGGTGGTT	PDE6A_Ex12_R2	AACGCACCCAAAACATCACA	56	1.5	1 x	40 cycles
6	PRPH2	1	NM_000322.4	897	Peripherin_ex1dn	GATTCCGAGACCCCTGCCACCACTACT	Peripherin-ex1up2	CACCCGATGGAGAGGAAAAGGCACTG	55	1.5
6	PRPH2	1	NM_000322.4		Peripherin_ex1dn2	CCGTGTTGGCTGGCATCATCATCT						Only for sequencing reaction
6	PRPH2	1	NM_000322.4		Peripherin_ex1up3	CCCAGCCAGCGAGTTGAAGACACA						Only for sequencing reaction
6	PRPH2	2	NM_000322.4	560	Peripherin-ex2dn	ATATACCAAGTGTGCGAGTGAA	Peripherin-ex2up	AATAAATAAATAAATAAATACAAAAGGTG	55	1.5
6	PRPH2	3	NM_000322.4	427	Peripherin-ex3dn	GGCTCCTGTGGTTTCCTAAT	Peripherin-ex3up	CCACCGTCAGGGAGAGTC	55	1.5
8	RP1	2	NM_006269.1	550	RP1_c.344_F	TGTATTCGCTATGGTGCTGTG	RP1_c.344_R	CGCCATTCCTGAAGACCACT	58	1.5
8	RP1	4	NM_006269.1	602	RP1_c.2613_F	AGGAGGGATACTTTGTGAGGA	RP1_c.2613_R	TGTTCTGCAACCAACTCTGT	60	1.5		40 cycles
8	RP1	2 - 4	NM_006269.1	480 (11kb)	RP1_del_Ex2-4_F	TCTTGGACAACAGCTTGCAA	RP1_del_Ex2-4_R	AAATGCTTGCAATTTCACTGGA	58	1.5
9	KCNV2	1	NM_133497.3	665	KCNV2_Ex1_F3	CCGCCTCTGGAACCTCATG	KCNV2_Ex1_R3	TGGGGAAGAGGATGGGAAAG	58	1.5
9	KCNV2	2	NM_133497.3	600	KCNV2_Ex2_F	CTGCTTGCTCCTCTCCCTTT	KCNV2_Ex2_R	CCCTCAGGTTTTCAATATCAACG	59	1.5
9	KCNV2		NM_133497.3	715	KCNV2_del_F	CCCTCCTGCTTCTCTCCTCCCCA	KCNV2_del_R	GGTCAGGCTGGCTCAAAGTCCCA	58	1.5	1 x
11	BEST1	1	NM_001139443.1	802	BEST1_Ex1_F	ATTCCCAAGCAACACCATCC	BEST1_Ex1_R	CACACCAAGCTCATTCCCAC	58	1.5
11	BEST1	1	NM_001139443.1		BEST1_Ex1_F2	CTGAGCAGATTACAAGAAGGGAC						Only for sequencing reaction
11	BEST1	4	NM_001139443.1	580	BEST1_Ex4_F	GTGACAGAGCCAGACCCTTT	BEST1_Ex4_R	GGAACCAGGACCTCACAGAC	58	1.5	1 x
11	BEST1	5	NM_001139443.1	390	BEST1_Ex5_F1	GTGAGGTCCTGGTTCCCTTT	BEST1_Ex5_R1	GTGTGGACCCAACTCCCAG	58	1.5
11	ROM1	3	NM_000327.3	440	ROM1_Ex3_F	CATCTGACACCTCCTCCCAC	ROM1_Ex3_R	GCTGACTATCCTTAGCCCCT	58	1.5
12	CEP290	48	NM_025114.3	560	CEP290_Exon48_F1	AACGTTGGGAACTTCGTTCT	CEP290_Exon48_R1	TCGATCTCCTGACCTCGTGA	60
12	CEP290	Intron 26	NM_025114.3	807	CEP290_Intron26_F	CATCCTCTGCCTCCCAGATT	CEP290_Intron26_R	TGCCTGAACAAGTTTTGAAACAG	62	1.5	1 x
14	OTX2	5	NM_021728.3	513	OTX2_c.743_F	TTGTCCACCTCCTCTTCCTG	OTX2_c.743_R	GCCTCTCGGAACTTTGATCAG	58	1.5
16	CNGB1	27	NM_001297.4	535	CNGB1_Exon27_F1	GGCAGAACTTCCCGTCAGTA	CNGB1_Exon27_R1	CCCTGCTAGAGGCACTTCAG	60
17	GUCY2D	4	NM_000180.3	707	GUCY2D_ex4_F	GGAGGGAGGAAGAGATAGCC	GUCY2D_ex4_R	GGGAGAGGCTGGGAATGATA	58	1.5
X	NYX	2	NM_022567.2	926	Ex3 GARP 8F	GCTCAACGACAACCTGCTG	Ex3 GARP 7R	AGAAATCCATACCATCCTCC	60	2.5		40 cycles
X	NYX	2	NM_022567.2	703	Ex3 GARP 3F	GACCTGCGCTACCTGCAC	Ex3 GARP 5R	CGGAGCCCTCCATCCAGT	58	1.5
X	RPGR	15	NM_001034853.1	1953	orf15_F3	GACTAAACCCATAATATCCAAATCCA	orf15_R6	GCCAAAATTTACCAGTGCCTCCTA	60	3	2 x
X	RPGR	15	NM_001034853.1		orf15_R8b	TCCTTCCTCCTCTTCCCCCTCCCA						Only for sequencing reaction
X	RPGR	15	NM_001034853.1		orf15_R4	CTCTCCTTCCTCCTTTTCAC						Only for sequencing reaction
X	RPGR	15	NM_001034853.1		orf15_R7b	CCTTCCTCCTCTTCCCCCTCA						Only for sequencing reaction
X	RS1	2	NM_000330.3	1698	RS1_ex2_del_2_F	GTTCCTATGGGGAGATAGATTCAAGATT	RS1_ex2_del_2_R	GATTTAATAAAAGAGAAACCTTGGGCCG	60
