# Supplementary material for: Long-Range PCR-Based NGS Applications to Diagnose Mendelian Retinal Diseases
Source: Int J Mol Sci. 2021 Feb 3;22(4):1508. doi: 10.3390/ijms22041508 (PMC7913364; doi:10.3390/ijms22041508)
Supplement: Supplementary file 1 [file ijms-22-01508-s001.zip › Supplementary_Files/Supplementary_Table_S1_Candidate_variants_undiagnosed_cases.xlsx]

## Sheet: Supplementary_table_2
Gene	gNomen	cNomen	pNomen	gnomAD overall (%)	gnomAD max (%)
COL11A1	NC_000001.10:g.103345209T>A	NM_080629.2:c.5310+30A>T	p.?	0.2012	0.6379
COL11A1	NC_000001.10:g.103364285G>A	NM_080629.2:c.4221C>T	p.Val1407=	0.2737	0.421
COL11A1	NC_000001.10:g.103379977G>A	NM_080629.2:c.3961-16C>T	p.?	0.1237	0.3051
COL11A1	NC_000001.10:g.103388907C>T	NM_080629.2:c.3675G>A	p.Gly1225=	0.0683	0.1677
COL11A1	NC_000001.10:g.103427480G>A	NM_080629.2:c.3151-5C>T	p.?	0.004	0.009
COL11A1	NC_000001.10:g.103483348T>A	NM_080629.2:c.1449+28A>T	p.?	0.0793	0.7974
COL11A1	NC_000001.10:g.103488363T>C	NM_080629.2:c.1216A>G	p.Thr406Ala	0.0016	0.0065
COL11A1	NC_000001.10:g.103491161G>A	NM_080629.2:c.942C>T	p.Ile314=	0.0016	0.0058
CASZ1	NC_000001.10:g.10708107G>A	NM_001079843.2:c.3248C>T	p.Ala1083Val	0.1016	0.2503
CLCC1	NC_000001.10:g.109477462G>C	NM_001048210.2:c.1486C>G	p.Pro496Ala	0.0951	0.1858
CLCC1	NC_000001.10:g.109484083A>G	NM_001048210.2:c.740T>C	p.Met247Thr	0.0014	0.016
GNAT2	NC_000001.10:g.110146191A>G	NM_005272.3:c.875-25T>C	p.?	0.0012	0.0033
GNAT2	NC_000001.10:g.110152835G>C	NM_005272.3:c.162-32C>G	p.?	0.0004	0.0009
DRAM2	NC_000001.10:g.111660182del	NM_001349881.1:c.*600del	p.?	0.0431	0.4481
MFN2	NC_000001.10:g.12049428C>T	NM_014874.3:c.175+28C>T	p.?	0.0841	0.1529
MFN2	NC_000001.10:g.12059013C>T	NM_014874.3:c.709-32C>T	p.?	0.2998	0.4981
MFN2	NC_000001.10:g.12061533G>A	NM_014874.3:c.892G>A	p.Gly298Arg	0.2147	0.4633
MFN2	NC_000001.10:g.12064078G>A	NM_014874.3:c.1190G>A	p.Arg397Gln	0.0008	0.0018
MFN2	NC_000001.10:g.12065913C>T	NM_014874.3:c.1641C>T	p.Leu547=	0.0841	0.1517
SEMA4A	NC_000001.10:g.156124389G>A	NM_022367.3:c.20G>A	p.Gly7Asp	0.0333	0.3368
SEMA4A	NC_000001.10:g.156145436G>A	NM_022367.3:c.1682G>A	p.Arg561His	0.0427	0.4203
CROCC	NC_000001.10:g.17257870G>A	NM_014675.4:c.934G>A	p.Glu312Lys	0.0088	0.0155
CROCC	NC_000001.10:g.17292347G>A	NM_014675.4:c.4535G>A	p.Arg1512Gln	0.2612	0.3757
HMCN1	NC_000001.10:g.185704025G>T	NM_031935.2:c.114G>T	p.Gly38=	0.3358	0.5944
HMCN1	NC_000001.10:g.185891488G>A	NM_031935.2:c.901-23G>A	p.?	0	0
HMCN1	NC_000001.10:g.185956585G>A	NM_031935.2:c.2957G>A	p.Gly986Glu	0	0
HMCN1	NC_000001.10:g.185966619G>A	NM_031935.2:c.3837G>A	p.Val1279=	0	0
HMCN1	NC_000001.10:g.185985250A>T	NM_031935.2:c.5070A>T	p.Ile1690=	0.1974	0.4926
HMCN1	NC_000001.10:g.186010128G>A	NM_031935.2:c.6181-17G>A	p.?	0.3085	0.4602
HMCN1	NC_000001.10:g.186031637_186031639del	NM_031935.2:c.7427-9_7427-7del	p.?	0.0089	0.0402
HMCN1	NC_000001.10:g.186034371G>T	NM_031935.2:c.7515G>T	p.Gly2505=	0.2902	0.4583
HMCN1	NC_000001.10:g.186034424A>C	NM_031935.2:c.7568A>C	p.Asp2523Ala	0.0415	0.2747
HMCN1	NC_000001.10:g.186056467G>A	NM_031935.2:c.9160+5G>A	p.?	0.0012	0.0029
HMCN1	NC_000001.10:g.186057350T>C	NM_031935.2:c.9519T>C	p.Cys3173=	0.008	0.1692
HMCN1	NC_000001.10:g.186057377G>A	NM_031935.2:c.9546G>A	p.Thr3182=	0.2042	0.7837
HMCN1	NC_000001.10:g.186059852G>A	NM_031935.2:c.9728-38G>A	p.?	0.0024	0.0053
HMCN1	NC_000001.10:g.186062711C>T	NM_031935.2:c.10106C>T	p.Thr3369Met	0.0021	0.008
HMCN1	NC_000001.10:g.186072648G>A	NM_031935.2:c.10618G>A	p.Val3540Ile	0.191	0.5014
HMCN1	NC_000001.10:g.186072727G>A	NM_031935.2:c.10697G>A	p.Gly3566Asp	0.2207	0.3741
HMCN1	NC_000001.10:g.186089111_186089112insC	NM_031935.2:c.12095-32_12095-31insC	p.?	0.1467	0.3764
HMCN1	NC_000001.10:g.186099179C>T	NM_031935.2:c.12986C>T	p.Thr4329Ile	0.0032	0.0482
HMCN1	NC_000001.10:g.186101482C>T	NM_031935.2:c.13253C>T	p.Thr4418Ile	0.0043	0.0078
HMCN1	NC_000001.10:g.186107048G>A	NM_031935.2:c.13868G>A	p.Arg4623Gln	0.0294	0.0598
HMCN1	NC_000001.10:g.186114838T>A	NM_031935.2:c.14438-47T>A	p.?	0	0
HMCN1	NC_000001.10:g.186114839T>A	NM_031935.2:c.14438-46T>A	p.?	0	0
HMCN1	NC_000001.10:g.186114843_186114844del	NM_031935.2:c.14438-42_14438-41del	p.?	0	0
HMCN1	NC_000001.10:g.186114846_186114847insTT	NM_031935.2:c.14438-39_14438-38insTT	p.?	0	0
HMCN1	NC_000001.10:g.186114850T>A	NM_031935.2:c.14438-35T>A	p.?	0	0
HMCN1	NC_000001.10:g.186114851T>A	NM_031935.2:c.14438-34T>A	p.?	0	0
HMCN1	NC_000001.10:g.186114855_186114856insCATA	NM_031935.2:c.14438-30_14438-29insCATA	p.?	0	0
HMCN1	NC_000001.10:g.186135361A>G	NM_031935.2:c.15365A>G	p.His5122Arg	0.0004	0.0029
HMCN1	NC_000001.10:g.186136027G>A	NM_031935.2:c.15527G>A	p.Arg5176His	0.0269	0.1883
HMCN1	NC_000001.10:g.186143806G>A	NM_031935.2:c.15943+32G>A	p.?	0.0004	0.0009
EMC1	NC_000001.10:g.19559157G>A	NM_015047.2:c.1743C>T	p.Phe581=	0.0163	0.0317
EMC1	NC_000001.10:g.19565368G>A	NM_015047.2:c.1027-17C>T	p.?	0.032	0.0652
EMC1	NC_000001.10:g.19566408A>C	NM_015047.2:c.858T>G	p.Ala286=	0.1814	0.5978
CFH	NC_000001.10:g.196621338G>A	NM_000186.3:c.58+33G>A	p.?	0.0086	0.0443
CFH	NC_000001.10:g.196642974_196642975insCT	NM_000186.3:c.245-13_245-12insCT	p.?	0.0198	0.0677
CFH	NC_000001.10:g.196643040G>A	NM_000186.3:c.298G>A	p.Gly100Arg	0	0
CFH	NC_000001.10:g.196643096T>G	NM_000186.3:c.350+4T>G	p.?	0	0
CFH	NC_000001.10:g.196646659G>T	NM_000186.3:c.481G>T	p.Ala161Ser	0.0092	0.0405
CFH	NC_000001.10:g.196716375C>T	NM_000186.3:c.3628C>T	p.Arg1210Cys	0.0145	0.0287
CRB1	NC_000001.10:g.197247286A>T	NM_201253.2:c.70+9674A>T	p.?	0.0128	0.0262
CRB1	NC_000001.10:g.197247292T>G	NM_201253.2:c.70+9680T>G	p.?	0	0
CRB1	NC_000001.10:g.197252251_197252252del	NM_201253.2:c.70+14639_70+14640del	p.?	0.1976	0.7648
CRB1	NC_000001.10:g.197258116_197258117del	NM_201253.2:c.70+20504_70+20505del	p.?	0.1243	0.8631
CRB1	NC_000001.10:g.197259432_197259435del	NM_201253.2:c.70+21820_70+21823del	p.?	0	0
CRB1	NC_000001.10:g.197259978T>C	NM_201253.2:c.70+22366T>C	p.?	0.051	0.0921
CRB1	NC_000001.10:g.197268766del	NM_201253.2:c.71-28786del	p.?	0.0234	0.0827
CRB1	NC_000001.10:g.197270165_197270166del	NM_201253.2:c.71-27387_71-27386del	p.?	0	0
CRB1	NC_000001.10:g.197271030del	NM_201253.2:c.71-26522del	p.?	0.011	0.1309
CRB1	NC_000001.10:g.197272932T>C	NM_201253.2:c.71-24620T>C	p.?	0	0
CRB1	NC_000001.10:g.197275045_197275046del	NM_201253.2:c.71-22507_71-22506del	p.?	0.0172	0.137
CRB1	NC_000001.10:g.197281597G>A	NM_201253.2:c.71-15955G>A	p.?	0.0574	0.1182
CRB1	NC_000001.10:g.197286052del	NM_201253.2:c.71-11500del	p.?	0.023	0.1852
CRB1	NC_000001.10:g.197286624del	NM_201253.2:c.71-10928del	p.?	0.0305	0.4551
CRB1	NC_000001.10:g.197288408del	NM_201253.2:c.71-9144del	p.?	0	0
CRB1	NC_000001.10:g.197296236A>C	NM_201253.2:c.71-1316A>C	p.?	0.0649	0.6944
CRB1	NC_000001.10:g.197296240A>C	NM_201253.2:c.71-1312A>C	p.?	0.0309	0.6024
CRB1	NC_000001.10:g.197296251A>C	NM_201253.2:c.71-1301A>C	p.?	0.011	0.5495
CRB1	NC_000001.10:g.197296254A>C	NM_201253.2:c.71-1298A>C	p.?	0.1317	0.1665
CRB1	NC_000001.10:g.197297928C>T	NM_201253.2:c.447C>T	p.His149=	0.0067	0.0492
CRB1	NC_000001.10:g.197297979_197297987del	NM_201253.2:c.498_506del	p.Ile167_Gly169del	0.0616	0.1109
CRB1	NC_000001.10:g.197298095T>C	NM_201253.2:c.614T>C	p.Ile205Thr	0.0589	0.2286
CRB1	NC_000001.10:g.197299064T>G	NM_201253.2:c.652+931T>G	p.?	0	0
CRB1	NC_000001.10:g.197300298del	NM_201253.2:c.652+2165del	p.?	0.3806	0.9165
CRB1	NC_000001.10:g.197301691del	NM_201253.2:c.652+3558del	p.?	0.2033	0.9375
CRB1	NC_000001.10:g.197304537del	NM_201253.2:c.652+6404del	p.?	0.0096	0.0921
CRB1	NC_000001.10:g.197306347A>G	NM_201253.2:c.653-7064A>G	p.?	0.0064	0.0921
CRB1	NC_000001.10:g.197308306G>A	NM_201253.2:c.653-5105G>A	p.?	0.0478	0.3538
CRB1	NC_000001.10:g.197310680del	NM_201253.2:c.653-2731del	p.?	0.0111	0.0379
CRB1	NC_000001.10:g.197314599C>T	NM_201253.2:c.848+993C>T	p.?	0.0525	0.1865
CRB1	NC_000001.10:g.197314699T>C	NM_201253.2:c.848+1093T>C	p.?	0.0067	0.012
CRB1	NC_000001.10:g.197314701T>C	NM_201253.2:c.848+1095T>C	p.?	0	0
CRB1	NC_000001.10:g.197314707T>C	NM_201253.2:c.848+1101T>C	p.?	0	0
CRB1	NC_000001.10:g.197314710T>C	NM_201253.2:c.848+1104T>C	p.?	0	0
CRB1	NC_000001.10:g.197314731C>T	NM_201253.2:c.848+1125C>T	p.?	0.0595	0.1779
CRB1	NC_000001.10:g.197317398T>C	NM_201253.2:c.988+789T>C	p.?	0.051	0.1837
CRB1	NC_000001.10:g.197319223C>A	NM_201253.2:c.988+2614C>A	p.?	0	0
CRB1	NC_000001.10:g.197319234C>T	NM_201253.2:c.988+2625C>T	p.?	0	0
CRB1	NC_000001.10:g.197319253_197319254del	NM_201253.2:c.988+2644_988+2645del	p.?	0.1078	0.8696
CRB1	NC_000001.10:g.197320132A>G	NM_201253.2:c.988+3523A>G	p.?	0	0
CRB1	NC_000001.10:g.197320140A>G	NM_201253.2:c.988+3531A>G	p.?	0	0
CRB1	NC_000001.10:g.197320143G>C	NM_201253.2:c.988+3534G>C	p.?	0	0
CRB1	NC_000001.10:g.197320149del	NM_201253.2:c.988+3540del	p.?	0	0
CRB1	NC_000001.10:g.197320513_197320516del	NM_201253.2:c.988+3904_988+3907del	p.?	0	0
CRB1	NC_000001.10:g.197320514_197320516del	NM_201253.2:c.988+3905_988+3907del	p.?	0.0295	0.6024
CRB1	NC_000001.10:g.197320695C>G	NM_201253.2:c.988+4086C>G	p.?	0.1436	0.2778
CRB1	NC_000001.10:g.197324697G>A	NM_201253.2:c.989-1264G>A	p.?	0	0
CRB1	NC_000001.10:g.197327343C>T	NM_201253.2:c.1171+1200C>T	p.?	0.051	0.1837
CRB1	NC_000001.10:g.197330977T>C	NM_201253.2:c.1171+4834T>C	p.?	0.0928	0.2358
CRB1	NC_000001.10:g.197331332A>G	NM_201253.2:c.1171+5189A>G	p.?	0.0096	0.0344
CRB1	NC_000001.10:g.197332276_197332277del	NM_201253.2:c.1171+6133_1171+6134del	p.?	0.2018	0.5
CRB1	NC_000001.10:g.197333166T>A	NM_201253.2:c.1171+7023T>A	p.?	0.0637	0.2298
CRB1	NC_000001.10:g.197333658G>T	NM_201253.2:c.1171+7515G>T	p.?	0.0479	0.1724
CRB1	NC_000001.10:g.197334740C>T	NM_201253.2:c.1171+8597C>T	p.?	0.0601	0.2471
CRB1	NC_000001.10:g.197334756C>T	NM_201253.2:c.1171+8613C>T	p.?	0	0
CRB1	NC_000001.10:g.197334759T>C	NM_201253.2:c.1171+8616T>C	p.?	0.2263	0.3554
CRB1	NC_000001.10:g.197334772del	NM_201253.2:c.1171+8629del	p.?	0	0
CRB1	NC_000001.10:g.197335378G>A	NM_201253.2:c.1171+9235G>A	p.?	0.0738	0.2536
CRB1	NC_000001.10:g.197335761G>A	NM_201253.2:c.1171+9618G>A	p.?	0.0701	0.2524
CRB1	NC_000001.10:g.197336011G>T	NM_201253.2:c.1171+9868G>T	p.?	0.0669	0.241
CRB1	NC_000001.10:g.197336143A>C	NM_201253.2:c.1171+10000A>C	p.?	0.07	0.2524
CRB1	NC_000001.10:g.197336593T>C	NM_201253.2:c.1171+10450T>C	p.?	0.0701	0.2527
CRB1	NC_000001.10:g.197337093C>G	NM_201253.2:c.1171+10950C>G	p.?	0	0
CRB1	NC_000001.10:g.197339043G>A	NM_201253.2:c.1171+12900G>A	p.?	0.0701	0.2525
CRB1	NC_000001.10:g.197341817G>T	NM_201253.2:c.1171+15674G>T	p.?	0.0391	0.1393
CRB1	NC_000001.10:g.197341825A>G	NM_201253.2:c.1171+15682A>G	p.?	0.0427	0.1392
CRB1	NC_000001.10:g.197341902C>T	NM_201253.2:c.1171+15759C>T	p.?	0.0386	0.1385
CRB1	NC_000001.10:g.197342369C>T	NM_201253.2:c.1171+16226C>T	p.?	0.0382	0.1377
CRB1	NC_000001.10:g.197342479T>A	NM_201253.2:c.1171+16336T>A	p.?	0.0382	0.1377
CRB1	NC_000001.10:g.197343902T>A	NM_201253.2:c.1171+17759T>A	p.?	0.0382	0.1378
CRB1	NC_000001.10:g.197348610T>G	NM_201253.2:c.1171+22467T>G	p.?	0.0386	0.1384
CRB1	NC_000001.10:g.197348757_197348759del	NM_201253.2:c.1171+22614_1171+22616del	p.?	0	0
CRB1	NC_000001.10:g.197348758_197348759del	NM_201253.2:c.1171+22615_1171+22616del	p.?	0	0
CRB1	NC_000001.10:g.197348759dup	NM_201253.2:c.1171+22616dup	p.?	0	0
CRB1	NC_000001.10:g.197349448A>G	NM_201253.2:c.1171+23305A>G	p.?	0.0382	0.1377
CRB1	NC_000001.10:g.197351460T>A	NM_201253.2:c.1171+25317T>A	p.?	0.0382	0.1377
CRB1	NC_000001.10:g.197352968C>T	NM_201253.2:c.1171+26825C>T	p.?	0.0382	0.1378
CRB1	NC_000001.10:g.197353616A>C	NM_201253.2:c.1171+27473A>C	p.?	0.2229	0.7918
CRB1	NC_000001.10:g.197353617G>A	NM_201253.2:c.1171+27474G>A	p.?	0.0382	0.1378
CRB1	NC_000001.10:g.197353955G>A	NM_201253.2:c.1171+27812G>A	p.?	0.0542	0.1838
CRB1	NC_000001.10:g.197362412A>T	NM_201253.2:c.1172-27718A>T	p.?	0.0319	0.1148
CRB1	NC_000001.10:g.197364168dup	NM_201253.2:c.1172-25962dup	p.?	0.0319	0.1148
CRB1	NC_000001.10:g.197366805A>C	NM_201253.2:c.1172-23325A>C	p.?	0	0
CRB1	NC_000001.10:g.197370021T>G	NM_201253.2:c.1172-20109T>G	p.?	0.0319	0.1148
CRB1	NC_000001.10:g.197372766del	NM_201253.2:c.1172-17364del	p.?	0.0238	0.1014
CRB1	NC_000001.10:g.197373676del	NM_201253.2:c.1172-16454del	p.?	0.0319	0.1149
CRB1	NC_000001.10:g.197377518A>T	NM_201253.2:c.1172-12612A>T	p.?	0.0319	0.1148
CRB1	NC_000001.10:g.197386457G>A	NM_201253.2:c.1172-3673G>A	p.?	0	0
CRB1	NC_000001.10:g.197387117del	NM_201253.2:c.1172-3013del	p.?	0.1192	0.5342
CRB1	NC_000001.10:g.197387495A>G	NM_201253.2:c.1172-2635A>G	p.?	0.4394	0.6741
CRB1	NC_000001.10:g.197387954C>T	NM_201253.2:c.1172-2176C>T	p.?	0.0318	0.1148
CRB1	NC_000001.10:g.197388909C>G	NM_201253.2:c.1172-1221C>G	p.?	0.0968	0.2506
CRB1	NC_000001.10:g.197389129del	NM_201253.2:c.1172-1001del	p.?	0.0372	0.5495
CRB1	NC_000001.10:g.197390801G>A	NM_201253.2:c.1843G>A	p.Gly615Ser	0	0
CRB1	NC_000001.10:g.197396762C>T	NM_201253.2:c.2307C>T	p.Arg769=	0.1612	0.3893
CRB1	NC_000001.10:g.197396856A>T	NM_201253.2:c.2401A>T	p.Lys801*	0.0057	0.0279
CRB1	NC_000001.10:g.197398648C>T	NM_201253.2:c.2746C>T	p.Leu916Phe	0.0198	0.1242
CRB1	NC_000001.10:g.197405351C>T	NM_201253.2:c.3749+609C>T	p.?	0.0096	0.0344
CRB1	NC_000001.10:g.197409504G>C	NM_201253.2:c.3878+1699G>C	p.?	0.0096	0.0344
CRB1	NC_000001.10:g.197410093C>G	NM_201253.2:c.3879-1203C>G	p.?	0.0032	0.0065
CRB1	NC_000001.10:g.197410812_197410813del	NM_201253.2:c.3879-484_3879-483del	p.?	0	0
CRB1	NC_000001.10:g.197412270dup	NM_201253.2:c.4005+848dup	p.?	0.1268	0.6048
CRB1	NC_000001.10:g.197413154C>T	NM_201253.2:c.4005+1732C>T	p.?	0.0096	0.0344
CRB1	NC_000001.10:g.197414833_197414834dup	NM_201253.2:c.4005+3411_4005+3412dup	p.?	0.0319	0.1148
CRB1	NC_000001.10:g.197415171T>C	NM_201253.2:c.4005+3749T>C	p.?	0.4245	0.7341
CRB1	NC_000001.10:g.197417003_197417005del	NM_201253.2:c.4005+5581_4005+5583del	p.?	0.0322	0.0416
CRB1	NC_000001.10:g.197417690C>T	NM_201253.2:c.4005+6268C>T	p.?	0.0318	0.1148
CRB1	NC_000001.10:g.197417933T>C	NM_201253.2:c.4005+6511T>C	p.?	0.0318	0.1147
CRB1	NC_000001.10:g.197419936_197419940del	NM_201253.2:c.4005+8514_4005+8518del	p.?	0	0
CRB1	NC_000001.10:g.197420109_197420111del	NM_201253.2:c.4005+8687_4005+8689del	p.?	0	0
CRB1	NC_000001.10:g.197420585G>C	NM_201253.2:c.4005+9163G>C	p.?	0.0318	0.1148
CRB1	NC_000001.10:g.197426558G>T	NM_201253.2:c.4005+15136G>T	p.?	0.0318	0.1148
CRB1	NC_000001.10:g.197440157del	NM_201253.2:c.4006-6637del	p.?	0.0234	0.0589
CRB1	NC_000001.10:g.197446254G>C	NM_201253.2:c.4006-540G>C	p.?	0.0287	0.1033
ADIPOR1	NC_000001.10:g.202917382G>A	NM_001290553.1:c.258+50C>T	p.?	0.3358	0.9011
ADIPOR1	NC_000001.10:g.202920087C>T	NM_001290553.1:c.112G>A	p.Gly38Ser	0	0
PLA2G5	NC_000001.10:g.20417080T>C	NM_000929.2:c.312T>C	p.His104=	0.1274	0.2906
NEK2	NC_000001.10:g.211840469G>A	NM_002497.3:c.1090C>T	p.Leu364=	0	0
FAM71A	NC_000001.10:g.212798443G>A	NM_153606.3:c.224G>A	p.Arg75His	0.1464	0.5502
FLVCR1	NC_000001.10:g.213031769C>G	NM_014053.3:c.-26C>G	p.?	0	0
FLVCR1	NC_000001.10:g.213031897A>C	NM_014053.3:c.103A>C	p.Ser35Arg	0	0
USH2A	NC_000001.10:g.215802242C>T	NM_206933.2:c.15433G>A	p.Val5145Ile	0.3298	0.8
USH2A	NC_000001.10:g.215820884C>A	NM_206933.2:c.14771G>T	p.Ser4924Ile	0.0016	0.0035
USH2A	NC_000001.10:g.215823898G>C	NM_206933.2:c.14343+36C>G	p.?	0.1955	0.3595
USH2A	NC_000001.10:g.215847857G>A	NM_206933.2:c.13396C>T	p.Pro4466Ser	0.0224	0.0445
USH2A	NC_000001.10:g.215901623C>T	NM_206933.2:c.11815G>A	p.Glu3939Lys	0.0465	0.1255
USH2A	NC_000001.10:g.215916729_215916730del	NM_206933.2:c.11390-53_11390-52del	p.?	0	0
USH2A	NC_000001.10:g.215916729_215916732del	NM_206933.2:c.11390-55_11390-52del	p.?	0	0
USH2A	NC_000001.10:g.215955511C>T	NM_206933.2:c.10613G>A	p.Arg3538Gln	0.002	0.0062
USH2A	NC_000001.10:g.215972217C>T	NM_206933.2:c.9958+32G>A	p.?	0.0421	0.1535
USH2A	NC_000001.10:g.215972241C>T	NM_206933.2:c.9958+8G>A	p.?	0.0025	0.024
USH2A	NC_000001.10:g.216011349G>A	NM_206933.2:c.9355C>T	p.Arg3119Cys	0.0064	0.0327
USH2A	NC_000001.10:g.216011442C>T	NM_206933.2:c.9262G>A	p.Glu3088Lys	0.6301	0.9955
USH2A	NC_000001.10:g.216062306A>G	NM_206933.2:c.7685T>C	p.Val2562Ala	0.6378	0.9849
USH2A	NC_000001.10:g.216173814G>A	NM_206933.2:c.6416C>T	p.Ala2139Val	0.0032	0.0115
USH2A	NC_000001.10:g.216173883T>C	NM_206933.2:c.6347A>G	p.His2116Arg	0.0595	0.6562
USH2A	NC_000001.10:g.216219858C>A	NM_206933.2:c.6240G>T	p.Lys2080Asn	0.5582	0.9975
USH2A	NC_000001.10:g.216260040A>G	NM_206933.2:c.4987+21T>C	p.?	0.0008	0.0018
USH2A	NC_000001.10:g.216371716G>A	NM_206933.2:c.4022C>T	p.Ala1341Val	0	0
USH2A	NC_000001.10:g.216373067G>C	NM_206933.2:c.3713C>G	p.Thr1238Arg	0.0004	0.0009
USH2A	NC_000001.10:g.216424228T>C	NM_206933.2:c.2167+17A>G	p.?	0.1791	0.4599
USH2A	NC_000001.10:g.216465694G>C	NM_206933.2:c.1663C>G	p.Leu555Val	0.1229	0.2608
USH2A	NC_000001.10:g.216592036G>A	NM_206933.2:c.486-15C>T	p.?	0.126	0.2468
SDCCAG8	NC_000001.10:g.243434338G>A	NM_001350248.1:c.279G>A	p.Pro93=	0.2264	0.8754
SDCCAG8	NC_000001.10:g.243542017C>T	NM_001350248.1:c.1570-6C>T	p.?	0.069	0.1118
SDCCAG8	NC_000001.10:g.243542050G>C	NM_001350248.1:c.1597G>C	p.Asp533His	0.0453	0.481
OR2W3	NC_000001.10:g.248059798T>A	NM_001001957.2:c.910T>A	p.Leu304Met	0.0221	0.0438
CEP104	NC_000001.10:g.3768926C>T	NM_014704.3:c.46G>A	p.Glu16Lys	0.0025	0.005
NPHP4	NC_000001.10:g.5923427A>T	NM_015102.4:c.4179T>A	p.Phe1393Leu	0.1466	0.2705
NPHP4	NC_000001.10:g.5926503G>A	NM_015102.4:c.3574C>T	p.Arg1192Trp	0.181	0.3119
NPHP4	NC_000001.10:g.5934577G>A	NM_015102.4:c.3185C>T	p.Pro1062Leu	0	0
NPHP4	NC_000001.10:g.5934734C>G	NM_015102.4:c.3045-17G>C	p.?	0.0059	0.0114
NPHP4	NC_000001.10:g.5935096C>T	NM_015102.4:c.2882G>A	p.Arg961His	0.2417	0.367
NPHP4	NC_000001.10:g.5951048C>A	NM_015102.4:c.2184G>T	p.Gly728=	0.0004	0.0009
NPHP4	NC_000001.10:g.6012774C>T	NM_015102.4:c.796G>A	p.Asp266Asn	0.0005	0.0013
HOOK1	NC_000001.10:g.60330824del	NM_015888.4:c.1662-11del	p.?	0.0044	0.0164
ESPN	NC_000001.10:g.6488288C>A	NM_031475.2:c.297C>A	p.Asp99Glu	0	0
ESPN	NC_000001.10:g.6508937dup	NM_031475.2:c.1701dup	p.Ser568Leufs*16	0.0061	0.0146
ESPN	NC_000001.10:g.6511815G>A	NM_031475.2:c.2061+7G>A	p.?	0.1145	0.8129
ESPN	NC_000001.10:g.6511901G>A	NM_031475.2:c.2070G>A	p.Ser690=	0.5083	0.7741
RPE65	NC_000001.10:g.68915582T>C	NM_000329.2:c.7A>G	p.Ile3Val	0.0004	0.0009
SAMD11	NC_000001.10:g.865738A>G	NM_152486.2:c.254+22A>G	p.?	0.3344	0.5844
SAMD11	NC_000001.10:g.874449T>C	NM_152486.2:c.460T>C	p.Ser154Pro	0.0013	0.0176
SAMD11	NC_000001.10:g.874816_874817insT	NM_152486.2:c.682_683insT	p.Pro228Leufs*227	0.0233	0.0501
SAMD11	NC_000001.10:g.877857G>A	NM_152486.2:c.1053G>A	p.Gln351=	0	0
SAMD11	NC_000001.10:g.878057G>T	NM_152486.2:c.1183G>T	p.Gly395Trp	0.0013	0.0031
SAMD11	NC_000001.10:g.878109C>G	NM_152486.2:c.1235C>G	p.Pro412Arg	0	0
ABCA4	NC_000001.10:g.94458657C>T	NM_000350.2:c.*136G>A	p.?	0.4173	0.7325
ABCA4	NC_000001.10:g.94458770G>A	NM_000350.2:c.*23C>T	p.?	0.0305	0.0693
ABCA4	NC_000001.10:g.94459490G>A	NM_000350.2:c.6817-692C>T	p.?	0.0191	0.0324
ABCA4	NC_000001.10:g.94461461T>A	NM_000350.2:c.6816+204A>T	p.?	0.1679	0.2665
ABCA4	NC_000001.10:g.94461614C>G	NM_000350.2:c.6816+51G>C	p.?	0.0004	0.0009
ABCA4	NC_000001.10:g.94464290T>G	NM_000350.2:c.6480-624A>C	p.?	0.0348	0.0685
ABCA4	NC_000001.10:g.94464400T>C	NM_000350.2:c.6480-734A>G	p.?	0.0739	0.242
ABCA4	NC_000001.10:g.94464462_94464463del	NM_000350.2:c.6480-797_6480-796del	p.?	0	0
ABCA4	NC_000001.10:g.94465491T>C	NM_000350.2:c.6479+901A>G	p.?	0.0637	0.2296
ABCA4	NC_000001.10:g.94467743T>C	NM_000350.2:c.6148-195A>G	p.?	0.0637	0.2296
ABCA4	NC_000001.10:g.94468392T>A	NM_000350.2:c.6148-844A>T	p.?	0.0637	0.2295
ABCA4	NC_000001.10:g.94468745T>G	NM_000350.2:c.6148-1197A>C	p.?	0	0
ABCA4	NC_000001.10:g.94470795del	NM_000350.2:c.6147+202del	p.?	0	0
ABCA4	NC_000001.10:g.94471020C>T	NM_000350.2:c.6124G>A	p.Val2042Ile	0.0092	0.0961
ABCA4	NC_000001.10:g.94471055C>T	NM_000350.2:c.6089G>A	p.Arg2030Gln	0.0361	0.0648
ABCA4	NC_000001.10:g.94471668del	NM_000350.2:c.6006-530del	p.?	0	0
ABCA4	NC_000001.10:g.94471801C>T	NM_000350.2:c.6006-663G>A	p.?	0	0
ABCA4	NC_000001.10:g.94472089C>T	NM_000350.2:c.6006-951G>A	p.?	0.0319	0.1149
ABCA4	NC_000001.10:g.94472129G>A	NM_000350.2:c.6006-991C>T	p.?	0.0319	0.1148
ABCA4	NC_000001.10:g.94472245T>C	NM_000350.2:c.6005+945A>G	p.?	0.0319	0.1148
ABCA4	NC_000001.10:g.94472402C>G	NM_000350.2:c.6005+788G>C	p.?	0.0032	0.0067
ABCA4	NC_000001.10:g.94472768T>C	NM_000350.2:c.6005+422A>G	p.?	0.0319	0.1148
ABCA4	NC_000001.10:g.94472861T>C	NM_000350.2:c.6005+329A>G	p.?	0.0791	0.3097
ABCA4	NC_000001.10:g.94472938_94472939del	NM_000350.2:c.6005+251_6005+252del	p.?	0.0318	0.1148
ABCA4	NC_000001.10:g.94473203C>T	NM_000350.2:c.5992G>A	p.Val1998Ile	0.0149	0.1287
ABCA4	NC_000001.10:g.94474502C>A	NM_000350.2:c.5715-75G>T	p.?	0	0
ABCA4	NC_000001.10:g.94474658G>A	NM_000350.2:c.5715-231C>T	p.?	0.0382	0.115
ABCA4	NC_000001.10:g.94474821A>C	NM_000350.2:c.5715-394T>G	p.?	0.0223	0.0805
ABCA4	NC_000001.10:g.94474829C>T	NM_000350.2:c.5715-402G>A	p.?	0.0606	0.2182
ABCA4	NC_000001.10:g.94474913C>T	NM_000350.2:c.5715-486G>A	p.?	0.0382	0.1149
ABCA4	NC_000001.10:g.94475579T>C	NM_000350.2:c.5714+777A>G	p.?	0.0955	0.6897
ABCA4	NC_000001.10:g.94475807C>T	NM_000350.2:c.5714+549G>A	p.?	0.0669	0.2297
ABCA4	NC_000001.10:g.94475898G>C	NM_000350.2:c.5714+458C>G	p.?	0.0319	0.1148
ABCA4	NC_000001.10:g.94476467T>A	NM_000350.2:c.5603A>T	p.Asn1868Ile	4.2191	6.6473
ABCA4	NC_000001.10:g.94476484A>T	NM_000350.2:c.5586T>A	p.Gly1862=	0.011	0.1243
ABCA4	NC_000001.10:g.94477042G>A	NM_000350.2:c.5461-101C>T	p.?	0.051	0.1836
ABCA4	NC_000001.10:g.94477337C>A	NM_000350.2:c.5461-396G>T	p.?	0.5493	0.8014
ABCA4	NC_000001.10:g.94477714C>G	NM_000350.2:c.5461-773G>C	p.?	0	0
ABCA4	NC_000001.10:g.94477890C>T	NM_000350.2:c.5461-949G>A	p.?	0.051	0.0921
ABCA4	NC_000001.10:g.94478648A>G	NM_000350.2:c.5460+1451T>C	p.?	0.0255	0.3448
ABCA4	NC_000001.10:g.94478683_94478685del	NM_000350.2:c.5460+1414_5460+1416del	p.?	0.0318	0.1148
ABCA4	NC_000001.10:g.94478777del	NM_000350.2:c.5460+1322del	p.?	0.0282	0.1136
ABCA4	NC_000001.10:g.94478782C>T	NM_000350.2:c.5460+1317G>A	p.?	0.0129	0.3448
ABCA4	NC_000001.10:g.94478783G>A	NM_000350.2:c.5460+1316C>T	p.?	0	0
ABCA4	NC_000001.10:g.94478783G>T	NM_000350.2:c.5460+1316C>A	p.?	0	0
ABCA4	NC_000001.10:g.94478784C>A	NM_000350.2:c.5460+1315G>T	p.?	0	0
ABCA4	NC_000001.10:g.94478784del	NM_000350.2:c.5460+1315del	p.?	0	0
ABCA4	NC_000001.10:g.94479095G>T	NM_000350.2:c.5460+1004C>A	p.?	0.0258	0.0466
ABCA4	NC_000001.10:g.94479827_94479828insCC	NM_000350.2:c.5460+271_5460+272insGG	p.?	0	0
ABCA4	NC_000001.10:g.94479828A>T	NM_000350.2:c.5460+271T>A	p.?	0	0
ABCA4	NC_000001.10:g.94479829A>T	NM_000350.2:c.5460+270T>A	p.?	0	0
ABCA4	NC_000001.10:g.94479932_94479935del	NM_000350.2:c.5460+164_5460+167del	p.?	0.1237	0.2846
ABCA4	NC_000001.10:g.94480942G>A	NM_000350.2:c.5312+353C>T	p.?	0.0542	0.1038
ABCA4	NC_000001.10:g.94481296C>T	NM_000350.2:c.5311G>A	p.Gly1771Arg	0.0004	0.0009
ABCA4	NC_000001.10:g.94481622C>T	NM_000350.2:c.5197-212G>A	p.?	0.0032	0.0065
ABCA4	NC_000001.10:g.94481858T>C	NM_000350.2:c.5197-448A>G	p.?	0.2871	0.4286
ABCA4	NC_000001.10:g.94483792C>G	NM_000350.2:c.5196+1346G>C	p.?	0	0
ABCA4	NC_000001.10:g.94484476T>C	NM_000350.2:c.5196+662A>G	p.?	0.0385	0.1396
ABCA4	NC_000001.10:g.94484571C>T	NM_000350.2:c.5196+567G>A	p.?	0.0269	0.0989
ABCA4	NC_000001.10:g.94485162C>T	NM_000350.2:c.5172G>A	p.Trp1724*	0	0
ABCA4	NC_000001.10:g.94485601del	NM_000350.2:c.5019-286del	p.?	0.1561	0.5627
ABCA4	NC_000001.10:g.94487303T>C	NM_000350.2:c.4774-33A>G	p.?	0.1512	0.24
ABCA4	NC_000001.10:g.94488748dup	NM_000350.2:c.4667+194dup	p.?	0	0
ABCA4	NC_000001.10:g.94488788T>C	NM_000350.2:c.4667+154A>G	p.?	0	0
ABCA4	NC_000001.10:g.94488840C>T	NM_000350.2:c.4667+102G>A	p.?	0.0892	0.5515
ABCA4	NC_000001.10:g.94493046G>T	NM_000350.2:c.4539+1955C>A	p.?	0	0
ABCA4	NC_000001.10:g.94493179G>T	NM_000350.2:c.4539+1822C>A	p.?	0	0
ABCA4	NC_000001.10:g.94493680T>C	NM_000350.2:c.4539+1321A>G	p.?	0.5925	0.9981
ABCA4	NC_000001.10:g.94494359G>A	NM_000350.2:c.4539+642C>T	p.?	0	0
ABCA4	NC_000001.10:g.94494411C>T	NM_000350.2:c.4539+590G>A	p.?	0	0
ABCA4	NC_000001.10:g.94494463_94494464del	NM_000350.2:c.4539+537_4539+538del	p.?	0	0
ABCA4	NC_000001.10:g.94494479_94494480insAAC	NM_000350.2:c.4539+521_4539+522insGTT	p.?	0	0
ABCA4	NC_000001.10:g.94494479A>C	NM_000350.2:c.4539+522T>G	p.?	0	0
ABCA4	NC_000001.10:g.94494481_94494482insAAAC	NM_000350.2:c.4539+519_4539+520insGTTT	p.?	0	0
ABCA4	NC_000001.10:g.94494481_94494482insAAC	NM_000350.2:c.4539+519_4539+520insGTT	p.?	0	0
ABCA4	NC_000001.10:g.94494481_94494482insAC	NM_000350.2:c.4539+519_4539+520insGT	p.?	0	0
ABCA4	NC_000001.10:g.94494481A>C	NM_000350.2:c.4539+520T>G	p.?	0	0
ABCA4	NC_000001.10:g.94494483A>C	NM_000350.2:c.4539+518T>G	p.?	0	0
ABCA4	NC_000001.10:g.94494484A>C	NM_000350.2:c.4539+517T>G	p.?	0	0
ABCA4	NC_000001.10:g.94494486_94494487insAAAC	NM_000350.2:c.4539+514_4539+515insGTTT	p.?	0	0
ABCA4	NC_000001.10:g.94494486_94494487insAAC	NM_000350.2:c.4539+514_4539+515insGTT	p.?	0	0
ABCA4	NC_000001.10:g.94494486_94494487insAC	NM_000350.2:c.4539+514_4539+515insGT	p.?	0	0
ABCA4	NC_000001.10:g.94494486_94494487insC	NM_000350.2:c.4539+514_4539+515insG	p.?	0	0
ABCA4	NC_000001.10:g.94494486A>C	NM_000350.2:c.4539+515T>G	p.?	0	0
ABCA4	NC_000001.10:g.94495078A>G	NM_000350.2:c.4462T>C	p.Cys1488Arg	0.0011	0.0024
ABCA4	NC_000001.10:g.94496039C>T	NM_000350.2:c.4297G>A	p.Val1433Ile	0.1661	0.2492
ABCA4	NC_000001.10:g.94497260G>A	NM_000350.2:c.4128+74C>T	p.?	0	0
ABCA4	NC_000001.10:g.94498693A>T	NM_000350.2:c.3863-1094T>A	p.?	0	0
ABCA4	NC_000001.10:g.94498802C>A	NM_000350.2:c.3863-1203G>T	p.?	0	0
ABCA4	NC_000001.10:g.94502553G>T	NM_000350.2:c.3813+148C>A	p.?	0.051	0.0713
ABCA4	NC_000001.10:g.94502759T>A	NM_000350.2:c.3755A>T	p.Glu1252Val	0.002	0.0062
ABCA4	NC_000001.10:g.94503896G>A	NM_000350.2:c.3608-990C>T	p.?	0.3183	0.6897
ABCA4	NC_000001.10:g.94504578T>A	NM_000350.2:c.3607+1021A>T	p.?	0.0955	0.3448
ABCA4	NC_000001.10:g.94504761G>A	NM_000350.2:c.3607+838C>T	p.?	0.0318	0.1838
ABCA4	NC_000001.10:g.94504828C>T	NM_000350.2:c.3607+771G>A	p.?	0.3566	0.5896
ABCA4	NC_000001.10:g.94505997G>A	NM_000350.2:c.3523-314C>T	p.?	0.1434	0.4482
ABCA4	NC_000001.10:g.94507070_94507071del	NM_000350.2:c.3329-113_3329-112del	p.?	0.1001	0.2859
ABCA4	NC_000001.10:g.94507655_94507657del	NM_000350.2:c.3328+660_3328+662del	p.?	0	0
ABCA4	NC_000001.10:g.94507655_94507658del	NM_000350.2:c.3328+659_3328+662del	p.?	0	0
ABCA4	NC_000001.10:g.94508323G>A	NM_000350.2:c.3322C>T	p.Arg1108Cys	0.0127	0.0201
ABCA4	NC_000001.10:g.94508528C>T	NM_000350.2:c.3191-74G>A	p.?	0	0
ABCA4	NC_000001.10:g.94509688T>C	NM_000350.2:c.3050+481A>G	p.?	0.0103	0.0303
ABCA4	NC_000001.10:g.94510875_94510877del	NM_000350.2:c.2919-577_2919-575del	p.?	0.0912	0.4795
ABCA4	NC_000001.10:g.94511857_94511863del	NM_000350.2:c.2918+612_2918+618del	p.?	0	0
ABCA4	NC_000001.10:g.94511859_94511863del	NM_000350.2:c.2918+612_2918+616del	p.?	0.0043	0.0085
ABCA4	NC_000001.10:g.94512000_94512001insGAGTAA	NM_000350.2:c.2918+474_2918+475insTTACTC	p.?	0	0
ABCA4	NC_000001.10:g.94512002T>A	NM_000350.2:c.2918+473A>T	p.?	0	0
ABCA4	NC_000001.10:g.94512002T>G	NM_000350.2:c.2918+473A>C	p.?	0	0
ABCA4	NC_000001.10:g.94512003T>A	NM_000350.2:c.2918+472A>T	p.?	0.0108	0.2083
ABCA4	NC_000001.10:g.94512011C>A	NM_000350.2:c.2918+464G>T	p.?	0	0
ABCA4	NC_000001.10:g.94512012_94512013dup	NM_000350.2:c.2918+462_2918+463dup	p.?	0	0
ABCA4	NC_000001.10:g.94512012_94512015dup	NM_000350.2:c.2918+460_2918+463dup	p.?	0	0
ABCA4	NC_000001.10:g.94512012_94512016dup	NM_000350.2:c.2918+459_2918+463dup	p.?	0	0
ABCA4	NC_000001.10:g.94512012del	NM_000350.2:c.2918+463del	p.?	0	0
ABCA4	NC_000001.10:g.94512012dup	NM_000350.2:c.2918+463dup	p.?	0	0
ABCA4	NC_000001.10:g.94512029_94512030insAAAAAAG	NM_000350.2:c.2918+445_2918+446insCTTTTTT	p.?	0	0
ABCA4	NC_000001.10:g.94512029_94512030insAAAAAG	NM_000350.2:c.2918+445_2918+446insCTTTTT	p.?	0	0
ABCA4	NC_000001.10:g.94512029_94512030insAAAAG	NM_000350.2:c.2918+445_2918+446insCTTTT	p.?	0	0
ABCA4	NC_000001.10:g.94512029_94512030insAAG	NM_000350.2:c.2918+445_2918+446insCTT	p.?	0	0
ABCA4	NC_000001.10:g.94512029_94512030insAG	NM_000350.2:c.2918+445_2918+446insCT	p.?	0	0
ABCA4	NC_000001.10:g.94513552C>A	NM_000350.2:c.2743+872G>T	p.?	0	0
ABCA4	NC_000001.10:g.94514858A>G	NM_000350.2:c.2654-345T>C	p.?	0	0
ABCA4	NC_000001.10:g.94516937C>T	NM_000350.2:c.2653+252G>A	p.?	0	0
ABCA4	NC_000001.10:g.94517056G>C	NM_000350.2:c.2653+133C>G	p.?	0	0
ABCA4	NC_000001.10:g.94517254C>G	NM_000350.2:c.2588G>C	p.Gly863Ala	0.4295	0.784
ABCA4	NC_000001.10:g.94517266G>C	NM_000350.2:c.2588-12C>G	p.?	0.2203	0.8314
ABCA4	NC_000001.10:g.94517314G>A	NM_000350.2:c.2588-60C>T	p.?	0.1615	0.5152
ABCA4	NC_000001.10:g.94518833C>T	NM_000350.2:c.2588-1579G>A	p.?	0.2197	0.3538
ABCA4	NC_000001.10:g.94519691C>T	NM_000350.2:c.2587+976G>A	p.?	0.2707	0.9185
ABCA4	NC_000001.10:g.94525095A>G	NM_000350.2:c.2160+998T>C	p.?	0.2579	0.4596
ABCA4	NC_000001.10:g.94526533T>A	NM_000350.2:c.1938-218A>T	p.?	0	0
ABCA4	NC_000001.10:g.94526920G>A	NM_000350.2:c.1938-605C>T	p.?	0.1178	0.4603
ABCA4	NC_000001.10:g.94527892T>C	NM_000350.2:c.1937+241A>G	p.?	0	0
ABCA4	NC_000001.10:g.94528142A>C	NM_000350.2:c.1928T>G	p.Val643Gly	0.1568	0.3018
ABCA4	NC_000001.10:g.94528774C>T	NM_000350.2:c.1654G>A	p.Val552Ile	0.2669	0.453
ABCA4	NC_000001.10:g.94529204G>A	NM_000350.2:c.1555-331C>T	p.?	0	0
ABCA4	NC_000001.10:g.94529206A>G	NM_000350.2:c.1555-333T>C	p.?	0	0
ABCA4	NC_000001.10:g.94529353A>G	NM_000350.2:c.1555-480T>C	p.?	0.0797	0.1557
ABCA4	NC_000001.10:g.94529494_94529495del	NM_000350.2:c.1555-622_1555-621del	p.?	0.0074	0.0124
ABCA4	NC_000001.10:g.94534657G>C	NM_000350.2:c.1555-5784C>G	p.?	0	0
ABCA4	NC_000001.10:g.94534755G>T	NM_000350.2:c.1555-5882C>A	p.?	0	0
ABCA4	NC_000001.10:g.94538524del	NM_000350.2:c.1554+4722del	p.?	0.1595	0.8974
ABCA4	NC_000001.10:g.94538827C>T	NM_000350.2:c.1554+4419G>A	p.?	0.0032	0.0065
ABCA4	NC_000001.10:g.94542803G>A	NM_000350.2:c.1554+443C>T	p.?	0.0291	0.06
ABCA4	NC_000001.10:g.94543676G>A	NM_000350.2:c.1357-233C>T	p.?	0.0969	0.321
ABCA4	NC_000001.10:g.94544100A>C	NM_000350.2:c.1356+46T>G	p.?	0.0401	0.1314
ABCA4	NC_000001.10:g.94544806_94544807del	NM_000350.2:c.1239+71_1239+72del	p.?	0.3074	0.9396
ABCA4	NC_000001.10:g.94544806_94544809dup	NM_000350.2:c.1239+69_1239+72dup	p.?	0.2068	0.4569
ABCA4	NC_000001.10:g.94544809A>T	NM_000350.2:c.1239+69T>A	p.?	0	0
ABCA4	NC_000001.10:g.94545175T>A	NM_000350.2:c.1100-158A>T	p.?	0	0
ABCA4	NC_000001.10:g.94547360G>A	NM_000350.2:c.859-1086C>T	p.?	0.2674	0.5507
ABCA4	NC_000001.10:g.94549653A>G	NM_000350.2:c.769-656T>C	p.?	0.2678	0.8353
ABCA4	NC_000001.10:g.94550158C>G	NM_000350.2:c.769-1161G>C	p.?	0.1259	0.4237
ABCA4	NC_000001.10:g.94550329G>A	NM_000350.2:c.769-1332C>T	p.?	0.1242	0.3448
ABCA4	NC_000001.10:g.94550775A>G	NM_000350.2:c.769-1778T>C	p.?	0.0828	0.1838
ABCA4	NC_000001.10:g.94551237A>T	NM_000350.2:c.769-2240T>A	p.?	0.0162	0.102
ABCA4	NC_000001.10:g.94552752C>T	NM_000350.2:c.769-3755G>A	p.?	0.0255	0.1179
ABCA4	NC_000001.10:g.94556836T>C	NM_000350.2:c.768+7514A>G	p.?	0	0
ABCA4	NC_000001.10:g.94561914C>T	NM_000350.2:c.768+2436G>A	p.?	0.0064	0.023
ABCA4	NC_000001.10:g.94562008G>A	NM_000350.2:c.768+2342C>T	p.?	0.1593	0.3448
ABCA4	NC_000001.10:g.94562799C>A	NM_000350.2:c.768+1551G>T	p.?	0	0
ABCA4	NC_000001.10:g.94563490T>G	NM_000350.2:c.768+860A>C	p.?	0.0159	0.1179
ABCA4	NC_000001.10:g.94563579C>T	NM_000350.2:c.768+771G>A	p.?	0.395	0.9434
ABCA4	NC_000001.10:g.94563661C>T	NM_000350.2:c.768+689G>A	p.?	0	0
ABCA4	NC_000001.10:g.94564131A>G	NM_000350.2:c.768+219T>C	p.?	0.1356	0.4585
ABCA4	NC_000001.10:g.94564181A>T	NM_000350.2:c.768+169T>A	p.?	0.0872	0.2864
ABCA4	NC_000001.10:g.94564441C>T	NM_000350.2:c.677G>A	p.Arg226His	0.0237	0.1603
ABCA4	NC_000001.10:g.94564824T>A	NM_000350.2:c.571-277A>T	p.?	0	0
ABCA4	NC_000001.10:g.94566367C>T	NM_000350.2:c.571-1820G>A	p.?	0.0096	0.0194
ABCA4	NC_000001.10:g.94566756C>G	NM_000350.2:c.570+1815G>C	p.?	0.0987	0.4603
ABCA4	NC_000001.10:g.94566757G>A	NM_000350.2:c.570+1814C>T	p.?	0.0032	0.0115
ABCA4	NC_000001.10:g.94567490T>C	NM_000350.2:c.570+1081A>G	p.?	0.2488	0.8589
ABCA4	NC_000001.10:g.94568675T>C	NM_000350.2:c.466A>G	p.Ile156Val	0.1436	0.3196
ABCA4	NC_000001.10:g.94568686C>T	NM_000350.2:c.455G>A	p.Arg152Gln	0.2537	0.3643
ABCA4	NC_000001.10:g.94569144_94569145insGAGG	NM_000350.2:c.443-447_443-446insCCTC	p.?	0.086	0.2757
ABCA4	NC_000001.10:g.94569145T>G	NM_000350.2:c.443-447A>C	p.?	0.0861	0.2757
ABCA4	NC_000001.10:g.94569379G>A	NM_000350.2:c.443-681C>T	p.?	0.1243	0.4596
ABCA4	NC_000001.10:g.94571334A>T	NM_000350.2:c.443-2636T>A	p.?	0.0159	0.026
ABCA4	NC_000001.10:g.94571456C>T	NM_000350.2:c.442+2677G>A	p.?	0.1689	0.2594
ABCA4	NC_000001.10:g.94571537C>T	NM_000350.2:c.442+2596G>A	p.?	0	0
ABCA4	NC_000001.10:g.94572113C>G	NM_000350.2:c.442+2020G>C	p.?	0.0032	0.0065
ABCA4	NC_000001.10:g.94572616C>T	NM_000350.2:c.442+1517G>A	p.?	0	0
ABCA4	NC_000001.10:g.94574258T>A	NM_000350.2:c.317A>T	p.Tyr106Phe	0.1191	0.8639
ABCA4	NC_000001.10:g.94574343dup	NM_000350.2:c.303-71dup	p.?	0.2141	0.5976
ABCA4	NC_000001.10:g.94574574C>T	NM_000350.2:c.303-302G>A	p.?	0.1052	0.4616
ABCA4	NC_000001.10:g.94577405G>T	NM_000350.2:c.161-270C>A	p.?	0.0129	0.02
ABCA4	NC_000001.10:g.94577910C>T	NM_000350.2:c.160+619G>A	p.?	0	0
ABCA4	NC_000001.10:g.94577957G>T	NM_000350.2:c.160+572C>A	p.?	0	0
ABCA4	NC_000001.10:g.94578488A>G	NM_000350.2:c.160+41T>C	p.?	0.0401	0.412
ABCA4	NC_000001.10:g.94581728A>G	NM_000350.2:c.67-3106T>C	p.?	0.2845	0.9934
ABCA4	NC_000001.10:g.94582101G>A	NM_000350.2:c.67-3479C>T	p.?	0.0032	0.0065
ABCA4	NC_000001.10:g.94582501C>T	NM_000350.2:c.67-3879G>A	p.?	0.1074	0.6723
ABCA4	NC_000001.10:g.94582524_94582525insTTTCTTTCTT	NM_000350.2:c.67-3903_67-3902insAAGAAAGAAA	p.?	0	0
ABCA4	NC_000001.10:g.94582524C>G	NM_000350.2:c.67-3902G>C	p.?	0	0
ABCA4	NC_000001.10:g.94582525_94582528del	NM_000350.2:c.67-3906_67-3903del	p.?	0	0
ABCA4	NC_000001.10:g.94582525_94582528dup	NM_000350.2:c.67-3906_67-3903dup	p.?	0	0
ABCA4	NC_000001.10:g.94582525_94582532del	NM_000350.2:c.67-3910_67-3903del	p.?	0	0
ABCA4	NC_000001.10:g.94582525_94582532dup	NM_000350.2:c.67-3910_67-3903dup	p.?	0	0
ABCA4	NC_000001.10:g.94582525_94582540dup	NM_000350.2:c.67-3918_67-3903dup	p.?	0	0
ABCA4	NC_000001.10:g.94582526C>T	NM_000350.2:c.67-3904G>A	p.?	0.0059	0.0214
ABCA4	NC_000001.10:g.94583037C>G	NM_000350.2:c.66+3499G>C	p.?	0	0
ABCA4	NC_000001.10:g.94583205G>A	NM_000350.2:c.66+3331C>T	p.?	0.0032	0.0067
ABCA4	NC_000001.10:g.94584558A>G	NM_000350.2:c.66+1978T>C	p.?	0	0
ABCA4	NC_000001.10:g.94584564A>G	NM_000350.2:c.66+1972T>C	p.?	0	0
ABCA4	NC_000001.10:g.94584837A>G	NM_000350.2:c.66+1699T>C	p.?	0	0
NPHP1	NC_000002.11:g.110917701T>C	NM_000272.3:c.1251+3A>G	p.?	0	0
NPHP1	NC_000002.11:g.110920681A>G	NM_000272.3:c.971T>C	p.Met324Thr	0.0315	0.3325
NPHP1	NC_000002.11:g.110920742T>G	NM_000272.3:c.940-30A>C	p.?	0.0149	0.0839
MERTK	NC_000002.11:g.112687164_112687175dup	NM_006343.2:c.482+47_482+58dup	p.?	0	0
MERTK	NC_000002.11:g.112687168_112687175dup	NM_006343.2:c.482+51_482+58dup	p.?	0	0
MERTK	NC_000002.11:g.112687175_112687176insTTTATTTATTTATTTATTTATTTATTTA	NM_006343.2:c.482+58_482+59insTTTATTTATTTATTTATTTATTTATTTA	p.?	0	0
MERTK	NC_000002.11:g.112705169G>A	NM_006343.2:c.757+25G>A	p.?	0.08	0.5489
MERTK	NC_000002.11:g.112725696_112725699dup	NM_006343.2:c.845-18_845-15dup	p.?	0.0297	0.0401
MERTK	NC_000002.11:g.112767546C>T	NM_006343.2:c.1982C>T	p.Ser661Phe	0	0
MERTK	NC_000002.11:g.112767633C>T	NM_006343.2:c.2069C>T	p.Thr690Ile	0.0103	0.0194
MERTK	NC_000002.11:g.112780011G>A	NM_006343.2:c.2486+40G>A	p.?	0.092	0.1582
MERTK	NC_000002.11:g.112786034C>T	NM_006343.2:c.2593C>T	p.Arg865Trp	0.1959	0.6812
EPB41L5	NC_000002.11:g.120861552T>G	NM_020909.3:c.1337+3162T>G	p.?	0.4809	0.8255
NBAS	NC_000002.11:g.15374831C>T	NM_015909.3:c.5984G>A	p.Arg1995Gln	0.0495	0.4918
NBAS	NC_000002.11:g.15417283T>A	NM_015909.3:c.5139-58A>T	p.?	0	0
NBAS	NC_000002.11:g.15432775C>T	NM_015909.3:c.4913G>A	p.Arg1638His	0.2899	0.4707
NBAS	NC_000002.11:g.15449243T>C	NM_015909.3:c.4659+52A>G	p.?	0.1372	0.4595
NBAS	NC_000002.11:g.15470847G>A	NM_015909.3:c.4222C>T	p.Arg1408Cys	0.0052	0.0196
NBAS	NC_000002.11:g.15496430T>C	NM_015909.3:c.3928A>G	p.Thr1310Ala	0.1812	0.2778
NBAS	NC_000002.11:g.15519814C>T	NM_015909.3:c.3502G>A	p.Glu1168Lys	0.0315	0.0564
NBAS	NC_000002.11:g.15542296A>G	NM_015909.3:c.3067T>C	p.Tyr1023His	0.2243	0.4195
NBAS	NC_000002.11:g.15616035G>A	NM_015909.3:c.1148-31C>T	p.?	0	0
NBAS	NC_000002.11:g.15691697G>A	NM_015909.3:c.336-37C>T	p.?	0.0143	0.0399
TTC21B	NC_000002.11:g.166747292C>T	NM_024753.4:c.3101+56G>A	p.?	0.3168	0.5736
BBS5	NC_000002.11:g.170336055T>C	NM_152384.2:c.-9T>C	p.?	0	0
BBS5	NC_000002.11:g.170350279A>G	NM_152384.2:c.551A>G	p.Asn184Ser	0.4164	0.6749
BBS5	NC_000002.11:g.170355976dup	NM_152384.2:c.682-20dup	p.?	0.0306	0.0589
CERKL	NC_000002.11:g.182402263T>C	NM_001030311.2:c.*648A>G	p.?	0.004	0.0386
CERKL	NC_000002.11:g.182412489A>G	NM_001030311.2:c.1238-36T>C	p.?	0.0004	0.0062
CERKL	NC_000002.11:g.182468856G>A	NM_001030311.2:c.239-50C>T	p.?	0	0
NEUROD1	NC_000002.11:g.182543568T>C	NM_002500.4:c.20A>G	p.Glu7Gly	0	0
TMEM237	NC_000002.11:g.202501562G>A	NM_001044385.2:c.183C>T	p.Pro61=	0.0204	0.0699
CRYGA	NC_000002.11:g.209025741C>T	NM_014617.3:c.312G>A	p.Glu104=	0.0004	0.0009
SAG	NC_000002.11:g.234229395G>A	NM_000541.4:c.301G>A	p.Ala101Thr	0.4511	0.9216
SPP2	NC_000002.11:g.234959642C>T	NM_006944.2:c.113C>T	p.Ser38Phe	0.5932	0.9363
SPP2	NC_000002.11:g.234959687C>G	NM_006944.2:c.158C>G	p.Ser53Cys	0.011	0.0921
SPP2	NC_000002.11:g.234959703G>T	NM_006944.2:c.174G>T	p.Pro58=	0.4588	0.8416
AGBL5	NC_000002.11:g.27290595A>G	NM_021831.5:c.2242+81A>G	p.?	0.0037	0.0074
ZNF513	NC_000002.11:g.27600935G>A	NM_144631.5:c.1103C>T	p.Ala368Val	0.0004	0.0009
ZNF513	NC_000002.11:g.27601384C>T	NM_144631.5:c.749G>A	p.Arg250Gln	0.0666	0.1114
ZNF513	NC_000002.11:g.27601448C>T	NM_144631.5:c.685G>A	p.Ala229Thr	0.0057	0.0251
IFT172	NC_000002.11:g.27679501C>A	NM_015662.2:c.3248G>T	p.Gly1083Val	0.002	0.0044
IFT172	NC_000002.11:g.27680548C>T	NM_015662.2:c.3186G>A	p.Val1062=	0.0629	0.1075
IFT172	NC_000002.11:g.27704041A>C	NM_015662.2:c.657T>G	p.Ile219Met	0	0
EFEMP1	NC_000002.11:g.56095243C>G	NM_001039348.2:c.1321-874G>C	p.?	0.0065	0.0133
EFEMP1	NC_000002.11:g.56101708A>G	NM_001039348.2:c.1000+373T>C	p.?	0	0
EFEMP1	NC_000002.11:g.56102849G>A	NM_001039348.2:c.881-649C>T	p.?	0.1067	0.3311
EFEMP1	NC_000002.11:g.56106353A>G	NM_001039348.2:c.641-1353T>C	p.?	0.2167	0.6623
EFEMP1	NC_000002.11:g.56107983A>G	NM_001039348.2:c.640+764T>C	p.?	0	0
EFEMP1	NC_000002.11:g.56108378T>C	NM_001039348.2:c.640+369A>G	p.?	0	0
EFEMP1	NC_000002.11:g.56110851A>T	NM_001039348.2:c.518-1982T>A	p.?	0.0829	0.1492
EFEMP1	NC_000002.11:g.56128183A>C	NM_001039348.2:c.517+16617T>G	p.?	0	0
EFEMP1	NC_000002.11:g.56131832A>G	NM_001039348.2:c.517+12968T>C	p.?	0	0
EFEMP1	NC_000002.11:g.56131870A>G	NM_001039348.2:c.517+12930T>C	p.?	0	0
EFEMP1	NC_000002.11:g.56132803G>A	NM_001039348.2:c.517+11997C>T	p.?	0.0097	0.02
EFEMP1	NC_000002.11:g.56139657T>C	NM_001039348.2:c.517+5143A>G	p.?	0.0096	0.0919
EFEMP1	NC_000002.11:g.56139800C>A	NM_001039348.2:c.517+5000G>T	p.?	0	0
EFEMP1	NC_000002.11:g.56139801C>A	NM_001039348.2:c.517+4999G>T	p.?	0	0
EFEMP1	NC_000002.11:g.56142762G>T	NM_001039348.2:c.517+2038C>A	p.?	0.0428	0.3472
EFEMP1	NC_000002.11:g.56144741C>T	NM_001039348.2:c.517+59G>A	p.?	0.0258	0.1193
EFEMP1	NC_000002.11:g.56144999G>C	NM_001039348.2:c.318C>G	p.Ser106Arg	0.002	0.0044
EFEMP1	NC_000002.11:g.56146363G>A	NM_001039348.2:c.82-961C>T	p.?	0	0
FAM161A	NC_000002.11:g.62052454C>A	NM_001201543.1:c.*1136G>T	p.?	0.0667	0.1377
FAM161A	NC_000002.11:g.62053394T>G	NM_001201543.1:c.*196A>C	p.?	0.0873	0.1913
FAM161A	NC_000002.11:g.62066830T>A	NM_001201543.1:c.1309A>T	p.Arg437*	0.0285	0.0568
WDPCP	NC_000002.11:g.63631629G>A	NM_015910.6:c.989C>T	p.Ser330Leu	0.0064	0.0115
WDPCP	NC_000002.11:g.63665038A>G	NM_015910.6:c.500-350T>C	p.?	0.224	0.8468
ALMS1	NC_000002.11:g.73613071A>G	NM_015120.4:c.78A>G	p.Glu26=	0.0834	0.2442
ALMS1	NC_000002.11:g.73651883A>G	NM_015120.4:c.1093A>G	p.Lys365Glu	0.0032	0.0065
ALMS1	NC_000002.11:g.73675227T>C	NM_015120.4:c.1573T>C	p.Ser525Pro	0	0
ALMS1	NC_000002.11:g.73676061C>A	NM_015120.4:c.2410C>A	p.Leu804Ile	0	0
ALMS1	NC_000002.11:g.73676067A>G	NM_015120.4:c.2416A>G	p.Thr806Ala	0.0107	0.0594
ALMS1	NC_000002.11:g.73676834C>A	NM_015120.4:c.3183C>A	p.Tyr1061*	0	0
ALMS1	NC_000002.11:g.73676872G>C	NM_015120.4:c.3221G>C	p.Ser1074Thr	0	0
ALMS1	NC_000002.11:g.73677803A>G	NM_015120.4:c.4152A>G	p.Gln1384=	0.0253	0.1302
ALMS1	NC_000002.11:g.73678051T>C	NM_015120.4:c.4400T>C	p.Ile1467Thr	0	0
ALMS1	NC_000002.11:g.73678130G>T	NM_015120.4:c.4479G>T	p.Glu1493Asp	0.0008	0.0056
ALMS1	NC_000002.11:g.73678576T>C	NM_015120.4:c.4925T>C	p.Val1642Ala	0	0
ALMS1	NC_000002.11:g.73678594C>T	NM_015120.4:c.4943C>T	p.Ala1648Val	0	0
ALMS1	NC_000002.11:g.73678842G>C	NM_015120.4:c.5191G>C	p.Glu1731Gln	0	0
ALMS1	NC_000002.11:g.73678844G>T	NM_015120.4:c.5193G>T	p.Glu1731Asp	0	0
ALMS1	NC_000002.11:g.73678851C>G	NM_015120.4:c.5200C>G	p.Gln1734Glu	0.0004	0.0029
ALMS1	NC_000002.11:g.73678881C>G	NM_015120.4:c.5230C>G	p.Gln1744Glu	0	0
ALMS1	NC_000002.11:g.73678882A>G	NM_015120.4:c.5231A>G	p.Gln1744Arg	0	0
ALMS1	NC_000002.11:g.73679617A>G	NM_015120.4:c.5966A>G	p.Tyr1989Cys	0.0004	0.0009
ALMS1	NC_000002.11:g.73717865C>A	NM_015120.4:c.8782C>A	p.Arg2928=	0.0199	0.0435
ALMS1	NC_000002.11:g.73746926A>C	NM_015120.4:c.9567A>C	p.Pro3189=	0.0004	0.0009
ALMS1	NC_000002.11:g.73746995G>A	NM_015120.4:c.9636G>A	p.Lys3212=	0.0196	0.0849
ALMS1	NC_000002.11:g.73800357A>G	NM_015120.4:c.11356A>G	p.Ile3786Val	0.0461	0.089
ALMS1	NC_000002.11:g.73829395G>A	NM_015120.4:c.12201G>A	p.Arg4067=	0.005	0.0327
LRRTM4	NC_000002.11:g.77745256_77745258del	NM_001134745.2:c.1551+186_1551+188del	p.?	0.1637	0.8762
GGCX	NC_000002.11:g.85787937C>T	NM_000821.6:c.214+1G>A	p.?	0.0004	0.0033
SNRNP200	NC_000002.11:g.96940988C>T	NM_014014.4:c.6267+7G>A	p.?	0.0032	0.0113
SNRNP200	NC_000002.11:g.96943442G>A	NM_014014.4:c.5766C>T	p.Leu1922=	0.2291	0.6794
SNRNP200	NC_000002.11:g.96952120G>A	NM_014014.4:c.3932C>T	p.Ala1311Val	0	0
SNRNP200	NC_000002.11:g.96952695C>T	NM_014014.4:c.3639+49G>A	p.?	0.0004	0.0009
SNRNP200	NC_000002.11:g.96953651T>C	NM_014014.4:c.3315A>G	p.Ala1105=	0.1562	0.2314
SNRNP200	NC_000002.11:g.96955494A>G	NM_014014.4:c.2940+43T>C	p.?	0.0405	0.0781
SNRNP200	NC_000002.11:g.96962623A>G	NM_014014.4:c.1515+48T>C	p.?	0.0025	0.0054
CNNM4	NC_000002.11:g.97427709G>A	NM_020184.3:c.973G>A	p.Asp325Asn	0.0032	0.0065
CNNM4	NC_000002.11:g.97428180C>T	NM_020184.3:c.1402+42C>T	p.?	0.0043	0.0142
CNNM4	NC_000002.11:g.97475180G>A	NM_020184.3:c.2254G>A	p.Val752Met	0.0074	0.0155
CNGA3	NC_000002.11:g.98994199G>A	NM_001298.2:c.151G>A	p.Ala51Thr	0.0028	0.0139
CNGA3	NC_000002.11:g.99013251G>A	NM_001298.2:c.1618G>A	p.Val540Ile	0.133	0.2224
CNGA3	NC_000002.11:g.99013496G>A	NM_001298.2:c.1863G>A	p.Ala621=	0.0277	0.0444
CNGA3	NC_000002.11:g.99013638G>C	NM_001298.2:c.2005G>C	p.Val669Leu	0.0067	0.014
IMPG2	NC_000003.11:g.100945501T>C	NM_016247.3:c.*312A>G	p.?	0	0
IMPG2	NC_000003.11:g.100947983_100947985del	NM_016247.3:c.3633+239_3633+241del	p.?	0.245	0.9653
IMPG2	NC_000003.11:g.100948438_100948441del	NM_016247.3:c.3423-7_3423-4del	p.?	0.0105	0.019
IMPG2	NC_000003.11:g.100951820G>A	NM_016247.3:c.3038C>T	p.Pro1013Leu	0.3241	0.5488
IMPG2	NC_000003.11:g.100958985A>C	NM_016247.3:c.3022+2547T>G	p.?	0	0
IMPG2	NC_000003.11:g.100966266A>C	NM_016247.3:c.1240-1317T>G	p.?	0.0354	0.0725
IMPG2	NC_000003.11:g.100973584G>T	NM_016247.3:c.1154-959C>A	p.?	0	0
IMPG2	NC_000003.11:g.100977520T>C	NM_016247.3:c.909-903A>G	p.?	0	0
IMPG2	NC_000003.11:g.100988771_100988772del	NM_016247.3:c.829-355_829-354del	p.?	0.3203	0.9632
IMPG2	NC_000003.11:g.100990944_100990947del	NM_016247.3:c.828+1478_828+1481del	p.?	0.3521	0.9804
IMPG2	NC_000003.11:g.100993230G>A	NM_016247.3:c.667-644C>T	p.?	0.1437	0.5061
IMPG2	NC_000003.11:g.101008697G>T	NM_016247.3:c.533+1626C>A	p.?	0	0
IMPG2	NC_000003.11:g.101013094A>C	NM_016247.3:c.502-2740T>G	p.?	0.0327	0.1471
IMPG2	NC_000003.11:g.101017071del	NM_016247.3:c.501+5919del	p.?	0.0068	0.1355
IMPG2	NC_000003.11:g.101028727G>A	NM_016247.3:c.335-5571C>T	p.?	0	0
IMPG2	NC_000003.11:g.101030884T>C	NM_016247.3:c.334+7544A>G	p.?	0	0
IMPG2	NC_000003.11:g.101031269C>T	NM_016247.3:c.334+7159G>A	p.?	0.0032	0.1185
IMPG2	NC_000003.11:g.101038262T>C	NM_016247.3:c.334+166A>G	p.?	0	0
IMPG2	NC_000003.11:g.101039347C>T	NM_016247.3:c.-131G>A	p.?	0.0191	0.6897
IQCB1	NC_000003.11:g.121514458T>A	NM_001023570.3:c.877-45A>T	p.?	0.0332	0.0788
NPHP3	NC_000003.11:g.132402275A>G	NM_153240.4:c.3664T>C	p.Leu1222=	0.0325	0.3525
NPHP3	NC_000003.11:g.132407976A>G	NM_153240.4:c.2825T>C	p.Leu942Ser	0	0
NPHP3	NC_000003.11:g.132427063T>C	NM_153240.4:c.1157A>G	p.Asn386Ser	0.1861	0.3099
NPHP3	NC_000003.11:g.132438631_132438634del	NM_153240.4:c.434_437del	p.Glu145Valfs*3	0.0046	0.014
CLRN1	NC_000003.11:g.150645124T>C	NM_001195794.1:c.*599A>G	p.?	0	0
CLRN1	NC_000003.11:g.150645281C>T	NM_001195794.1:c.*442G>A	p.?	0.0008	0.002
CLRN1	NC_000003.11:g.150645419_150645424del	NM_001195794.1:c.*299_*304del	p.?	0.2345	0.7088
CLRN1	NC_000003.11:g.150645419_150645426del	NM_001195794.1:c.*297_*304del	p.?	0	0
CLRN1	NC_000003.11:g.150645448T>C	NM_001195794.1:c.*275A>G	p.?	0.0551	0.2335
CLRN1	NC_000003.11:g.150645633T>C	NM_001195794.1:c.*90A>G	p.?	0.0069	0.0142
CLRN1	NC_000003.11:g.150690278T>C	NM_001195794.1:c.218A>G	p.Gln73Arg	0.0173	0.0341
SLC7A14	NC_000003.11:g.170198755C>T	NM_020949.2:c.1316G>A	p.Gly439Asp	0	0
CCDC39	NC_000003.11:g.180397101T>G	NM_181426.2:c.68A>C	p.Glu23Ala	0.0321	0.1159
OPA1	NC_000003.11:g.193332592_193332609del	NM_130837.2:c.113_130del	p.Arg38_Ser43del	0.1787	0.2985
OPA1	NC_000003.11:g.193343998G>C	NM_130837.2:c.789+7G>C	p.?	0	0
OPA1	NC_000003.11:g.193363611T>G	NM_130837.2:c.1754+22T>G	p.?	0.1779	0.5386
OPA1	NC_000003.11:g.193365878_193365879del	NM_130837.2:c.1890_1891del	p.Glu630Aspfs*2	0	0
OPA1	NC_000003.11:g.193384959_193384962del	NM_130837.2:c.2873_2876del	p.Val958Glyfs*3	0.0035	0.0062
OPA1	NC_000003.11:g.193409855A>C	NM_130837.2:c.2987A>C	p.Lys996Thr	0	0
PCYT1A	NC_000003.11:g.195997373A>G	NM_001312673.1:c.30T>C	p.Asn10=	0.0226	0.1161
CEP19	NC_000003.11:g.196434631G>A	NM_032898.4:c.295C>T	p.Arg99Trp	0.0253	0.1478
CEP19	NC_000003.11:g.196438827T>G	NM_032898.4:c.-86A>C	p.?	0.0039	0.0098
TRNT1	NC_000003.11:g.3178342C>T	NM_182916.2:c.149-602C>T	p.?	0.3447	0.9721
TRNT1	NC_000003.11:g.3178354_3178356del	NM_182916.2:c.149-590_149-588del	p.?	0.4069	0.7752
LZTFL1	NC_000003.11:g.45870062C>T	NM_020347.3:c.646G>A	p.Ala216Thr	0.0562	0.4737
TREX1	NC_000003.11:g.48508635C>T	NM_016381.5:c.746C>T	p.Ser249Leu	0.0011	0.004
MAPKAPK3	NC_000003.11:g.50679701C>T	NM_001243925.1:c.442C>T	p.Arg148Trp	0.0028	0.0062
ATXN7	NC_000003.11:g.63965618C>T	NM_001177387.1:c.527C>T	p.Pro176Leu	0.002	0.0065
ATXN7	NC_000003.11:g.63973954C>G	NM_001177387.1:c.1315C>G	p.Pro439Ala	0.0004	0.0009
ATXN7	NC_000003.11:g.63981966C>T	NM_001177387.1:c.2468C>T	p.Ser823Phe	0	0
ARL6	NC_000003.11:g.97510645G>A	NM_001323513.1:c.510G>A	p.Leu170=	0.0016	0.0098
CISD2	NC_000004.11:g.103790394G>C	NM_001008388.5:c.103+50G>C	p.?	0.0417	0.1963
GAR1	NC_000004.11:g.110737403A>T	NM_018983.3:c.83A>T	p.His28Leu	0.1937	0.5499
GAR1	NC_000004.11:g.110743643C>A	NM_018983.3:c.570C>A	p.Gly190=	0	0
LRIT3	NC_000004.11:g.110772922G>T	NM_198506.4:c.379G>T	p.Asp127Tyr	0.1237	0.7846
LRIT3	NC_000004.11:g.110791360C>T	NM_198506.4:c.1455C>T	p.Ala485=	0.1431	0.2268
LRIT3	NC_000004.11:g.110791657_110791659del	NM_198506.4:c.1752_1754del	p.Leu585del	0.3973	0.601
BBS7	NC_000004.11:g.122749270A>G	NM_176824.2:c.2014+31T>C	p.?	0	0
BBS7	NC_000004.11:g.122760841T>C	NM_176824.2:c.1316A>G	p.Asn439Ser	0.0004	0.0009
BBS7	NC_000004.11:g.122765053G>A	NM_176824.2:c.1305+29C>T	p.?	0.0336	0.3353
BBS7	NC_000004.11:g.122765152T>C	NM_176824.2:c.1235A>G	p.Asp412Gly	0.1463	0.4277
BBS12	NC_000004.11:g.123663510G>T	NM_152618.2:c.463G>T	p.Val155Leu	0	0
BBS12	NC_000004.11:g.123663926A>G	NM_152618.2:c.879A>G	p.Gln293=	0.0004	0.0009
BBS12	NC_000004.11:g.123664906A>G	NM_152618.2:c.1859A>G	p.Gln620Arg	0.052	0.0883
PLK4	NC_000004.11:g.128804660A>G	NM_014264.4:c.289A>G	p.Met97Val	0.002	0.0044
RAB28	NC_000004.11:g.13371584A>G	NM_001017979.2:c.574-1310T>C	p.?	0.4235	0.6884
RAB28	NC_000004.11:g.13475939T>C	NM_001017979.2:c.261+3A>G	p.?	0	0
CC2D2A	NC_000004.11:g.15520941A>G	NM_001080522.2:c.1149+2562A>G	p.?	0.1093	0.3218
CC2D2A	NC_000004.11:g.15530368G>C	NM_001080522.2:c.1466+19G>C	p.?	0	0
CC2D2A	NC_000004.11:g.15552591G>A	NM_001080522.2:c.2326G>A	p.Gly776Arg	0.0874	0.3391
CC2D2A	NC_000004.11:g.15565137G>A	NM_001080522.2:c.3174G>A	p.Pro1058=	0.0018	0.0104
PROM1	NC_000004.11:g.15971207A>G	NM_006017.2:c.*25-216T>C	p.?	0.3573	0.6897
PROM1	NC_000004.11:g.15975924del	NM_006017.2:c.2583-3219del	p.?	0.0108	0.0625
PROM1	NC_000004.11:g.15980629G>A	NM_006017.2:c.2582+389C>T	p.?	0.0501	0.1958
PROM1	NC_000004.11:g.15980633A>G	NM_006017.2:c.2582+385T>C	p.?	0.0461	0.1639
PROM1	NC_000004.11:g.15981529T>C	NM_006017.2:c.2490-2A>G	p.?	0.0118	0.0272
PROM1	NC_000004.11:g.15982230_15982231del	NM_006017.2:c.2374-71_2374-70del	p.?	0	0
PROM1	NC_000004.11:g.15982230_15982236del	NM_006017.2:c.2374-76_2374-70del	p.?	0	0
PROM1	NC_000004.11:g.15982230_15982237del	NM_006017.2:c.2374-77_2374-70del	p.?	0	0
PROM1	NC_000004.11:g.15982230_15982239del	NM_006017.2:c.2374-79_2374-70del	p.?	0	0
PROM1	NC_000004.11:g.15982230del	NM_006017.2:c.2374-70del	p.?	0	0
PROM1	NC_000004.11:g.15983204_15983205del	NM_006017.2:c.2374-1045_2374-1044del	p.?	0.0196	0.1107
PROM1	NC_000004.11:g.15984691T>C	NM_006017.2:c.2373+1195A>G	p.?	0.0032	0.0115
PROM1	NC_000004.11:g.15985020G>A	NM_006017.2:c.2373+866C>T	p.?	0	0
PROM1	NC_000004.11:g.15985901G>A	NM_006017.2:c.2358C>T	p.Tyr786=	0.0454	0.5119
PROM1	NC_000004.11:g.15986205G>A	NM_006017.2:c.2281-227C>T	p.?	0	0
PROM1	NC_000004.11:g.15987106C>T	NM_006017.2:c.2280+277G>A	p.?	0.035	0.0649
PROM1	NC_000004.11:g.15987501C>T	NM_006017.2:c.2212-50G>A	p.?	0	0
PROM1	NC_000004.11:g.15987511A>T	NM_006017.2:c.2212-60T>A	p.?	0	0
PROM1	NC_000004.11:g.15987512T>A	NM_006017.2:c.2212-61A>T	p.?	0	0
PROM1	NC_000004.11:g.15987554C>T	NM_006017.2:c.2211+26G>A	p.?	0.0321	0.0649
PROM1	NC_000004.11:g.15988700G>A	NM_006017.2:c.2130+586C>T	p.?	0.0065	0.0133
PROM1	NC_000004.11:g.15989501_15989502del	NM_006017.2:c.2077-163_2077-162del	p.?	0.0788	0.651
PROM1	NC_000004.11:g.15993558_15993562del	NM_006017.2:c.1911+309_1911+313del	p.?	0	0
PROM1	NC_000004.11:g.15993558_15993563del	NM_006017.2:c.1911+308_1911+313del	p.?	0	0
PROM1	NC_000004.11:g.15998120G>A	NM_006017.2:c.1682+1888C>T	p.?	0.0324	0.1051
PROM1	NC_000004.11:g.15998933_15998938del	NM_006017.2:c.1682+1070_1682+1075del	p.?	0.0388	0.4775
PROM1	NC_000004.11:g.15999846T>G	NM_006017.2:c.1682+162A>C	p.?	0.0065	0.0573
PROM1	NC_000004.11:g.16000346del	NM_006017.2:c.1579-235del	p.?	0.152	0.6826
PROM1	NC_000004.11:g.16001471del	NM_006017.2:c.1578+648del	p.?	0.011	0.0954
PROM1	NC_000004.11:g.16001665T>C	NM_006017.2:c.1578+454A>G	p.?	0	0
PROM1	NC_000004.11:g.16002685G>A	NM_006017.2:c.1455-443C>T	p.?	0.1433	0.2463
PROM1	NC_000004.11:g.16003509A>G	NM_006017.2:c.1455-1267T>C	p.?	0	0
PROM1	NC_000004.11:g.16006455_16006456insTCTTC	NM_006017.2:c.1454+1705_1454+1706insGAAGA	p.?	0	0
PROM1	NC_000004.11:g.16006455_16006456insTCTTCCTTC	NM_006017.2:c.1454+1705_1454+1706insGAAGGAAGA	p.?	0	0
PROM1	NC_000004.11:g.16006455_16006456insTCTTCCTTCCTTC	NM_006017.2:c.1454+1705_1454+1706insGAAGGAAGGAAGA	p.?	0	0
PROM1	NC_000004.11:g.16006455T>C	NM_006017.2:c.1454+1706A>G	p.?	0	0
PROM1	NC_000004.11:g.16006456_16006459del	NM_006017.2:c.1454+1702_1454+1705del	p.?	0	0
PROM1	NC_000004.11:g.16006456_16006459dup	NM_006017.2:c.1454+1702_1454+1705dup	p.?	0	0
PROM1	NC_000004.11:g.16006456_16006463dup	NM_006017.2:c.1454+1698_1454+1705dup	p.?	0	0
PROM1	NC_000004.11:g.16006485_16006486insTC	NM_006017.2:c.1454+1675_1454+1676insGA	p.?	0.0861	0.1385
PROM1	NC_000004.11:g.16006499T>C	NM_006017.2:c.1454+1662A>G	p.?	0.0988	0.3201
PROM1	NC_000004.11:g.16006536T>C	NM_006017.2:c.1454+1625A>G	p.?	0.0128	0.0288
PROM1	NC_000004.11:g.16006537C>T	NM_006017.2:c.1454+1624G>A	p.?	0	0
PROM1	NC_000004.11:g.16006587_16006589del	NM_006017.2:c.1454+1572_1454+1574del	p.?	0	0
PROM1	NC_000004.11:g.16006587_16006590del	NM_006017.2:c.1454+1571_1454+1574del	p.?	0	0
PROM1	NC_000004.11:g.16007119_16007132del	NM_006017.2:c.1454+1029_1454+1042del	p.?	0	0
PROM1	NC_000004.11:g.16008640C>T	NM_006017.2:c.1302-327G>A	p.?	0.0065	0.0115
PROM1	NC_000004.11:g.16008951T>A	NM_006017.2:c.1302-638A>T	p.?	0	0
PROM1	NC_000004.11:g.16010352C>T	NM_006017.2:c.1301+220G>A	p.?	0.0127	0.0919
PROM1	NC_000004.11:g.16010983C>A	NM_006017.2:c.1142-252G>T	p.?	0.0097	0.3311
PROM1	NC_000004.11:g.16011558_16011561del	NM_006017.2:c.1142-830_1142-827del	p.?	0	0
PROM1	NC_000004.11:g.16014494_16014495del	NM_006017.2:c.1141+403_1141+404del	p.?	0	0
PROM1	NC_000004.11:g.16014494_16014497del	NM_006017.2:c.1141+401_1141+404del	p.?	0	0
PROM1	NC_000004.11:g.16014702C>T	NM_006017.2:c.1141+196G>A	p.?	0.4233	0.9748
PROM1	NC_000004.11:g.16015570_16015571del	NM_006017.2:c.1078-610_1078-609del	p.?	0.0771	0.5038
PROM1	NC_000004.11:g.16016933C>T	NM_006017.2:c.1077+856G>A	p.?	0.0949	0.1477
PROM1	NC_000004.11:g.16016969_16016970dup	NM_006017.2:c.1077+819_1077+820dup	p.?	0	0
PROM1	NC_000004.11:g.16016969del	NM_006017.2:c.1077+820del	p.?	0	0
PROM1	NC_000004.11:g.16021102G>A	NM_006017.2:c.785-939C>T	p.?	0	0
PROM1	NC_000004.11:g.16021495_16021500dup	NM_006017.2:c.785-1337_785-1332dup	p.?	0	0
PROM1	NC_000004.11:g.16021514_16021515insACACAT	NM_006017.2:c.785-1352_785-1351insATGTGT	p.?	0.0128	0.023
PROM1	NC_000004.11:g.16021514C>T	NM_006017.2:c.785-1351G>A	p.?	0	0
PROM1	NC_000004.11:g.16025764C>T	NM_006017.2:c.694+154G>A	p.?	0.4196	0.9737
PROM1	NC_000004.11:g.16027340A>G	NM_006017.2:c.510-405T>C	p.?	0	0
PROM1	NC_000004.11:g.16027342G>A	NM_006017.2:c.510-407C>T	p.?	0	0
PROM1	NC_000004.11:g.16031647T>C	NM_006017.2:c.509+3280A>G	p.?	0.0161	0.1193
PROM1	NC_000004.11:g.16034730A>T	NM_006017.2:c.509+197T>A	p.?	0.0223	0.0641
PROM1	NC_000004.11:g.16035210del	NM_006017.2:c.304-78del	p.?	0	0
PROM1	NC_000004.11:g.16038568C>T	NM_006017.2:c.277-1184G>A	p.?	0	0
PROM1	NC_000004.11:g.16038987A>G	NM_006017.2:c.276+1582T>C	p.?	0	0
PROM1	NC_000004.11:g.16039116A>G	NM_006017.2:c.276+1453T>C	p.?	0	0
PROM1	NC_000004.11:g.16039585A>G	NM_006017.2:c.276+984T>C	p.?	0	0
PROM1	NC_000004.11:g.16040157T>C	NM_006017.2:c.276+412A>G	p.?	0.5262	0.8237
PROM1	NC_000004.11:g.16040228A>G	NM_006017.2:c.276+341T>C	p.?	0	0
PROM1	NC_000004.11:g.16042467T>A	NM_006017.2:c.221-1843A>T	p.?	0	0
PROM1	NC_000004.11:g.16042469G>T	NM_006017.2:c.221-1845C>A	p.?	0	0
PROM1	NC_000004.11:g.16043390T>A	NM_006017.2:c.221-2766A>T	p.?	0	0
PROM1	NC_000004.11:g.16043392A>T	NM_006017.2:c.221-2768T>A	p.?	0.0371	0.1972
PROM1	NC_000004.11:g.16045295A>G	NM_006017.2:c.221-4671T>C	p.?	0	0
PROM1	NC_000004.11:g.16048867G>A	NM_006017.2:c.221-8243C>T	p.?	0.0319	0.092
PROM1	NC_000004.11:g.16048881A>T	NM_006017.2:c.221-8257T>A	p.?	0	0
PROM1	NC_000004.11:g.16048897A>G	NM_006017.2:c.221-8273T>C	p.?	0	0
PROM1	NC_000004.11:g.16048906T>C	NM_006017.2:c.221-8282A>G	p.?	0	0
PROM1	NC_000004.11:g.16048915C>A	NM_006017.2:c.221-8291G>T	p.?	0	0
PROM1	NC_000004.11:g.16053671A>G	NM_006017.2:c.221-13047T>C	p.?	0	0
PROM1	NC_000004.11:g.16054161G>A	NM_006017.2:c.221-13537C>T	p.?	0.0775	0.1199
PROM1	NC_000004.11:g.16061346C>T	NM_006017.2:c.220+15964G>A	p.?	0	0
PROM1	NC_000004.11:g.16061934del	NM_006017.2:c.220+15376del	p.?	0.0217	0.1285
PROM1	NC_000004.11:g.16063512_16063515del	NM_006017.2:c.220+13795_220+13798del	p.?	0.0314	0.3268
PROM1	NC_000004.11:g.16066656C>T	NM_006017.2:c.220+10654G>A	p.?	0	0
PROM1	NC_000004.11:g.16068313A>G	NM_006017.2:c.220+8997T>C	p.?	0.3649	1
PROM1	NC_000004.11:g.16071547T>A	NM_006017.2:c.220+5763A>T	p.?	0.0032	0.0065
PROM1	NC_000004.11:g.16071914A>G	NM_006017.2:c.220+5396T>C	p.?	0	0
PROM1	NC_000004.11:g.16074722A>G	NM_006017.2:c.220+2588T>C	p.?	0.0096	0.0194
PROM1	NC_000004.11:g.16075505del	NM_006017.2:c.220+1805del	p.?	0.1586	0.2618
NEK1	NC_000004.11:g.170506525C>T	NM_001199397.1:c.782G>A	p.Arg261His	0.2304	0.3903
CYP4V2	NC_000004.11:g.187118111G>A	NM_207352.3:c.431G>A	p.Arg144His	0.0025	0.0098
CYP4V2	NC_000004.11:g.187118692G>A	NM_207352.3:c.610G>A	p.Ala204Thr	0.2945	0.4573
CYP4V2	NC_000004.11:g.187133873T>C	NM_207352.3:c.*2078T>C	p.?	0.0446	0.0923
DTHD1	NC_000004.11:g.36318083G>T	NM_001170700.2:c.1940G>T	p.Cys647Phe	0.0026	0.0067
DTHD1	NC_000004.11:g.36340716G>A	NM_001170700.2:c.1966-18G>A	p.?	0.3418	0.595
WDR19	NC_000004.11:g.39207261T>C	NM_025132.3:c.795T>C	p.Gly265=	0.0025	0.0249
WDR19	NC_000004.11:g.39236406T>C	NM_025132.3:c.2274T>C	p.His758=	0.0017	0.0044
CNGA1	NC_000004.11:g.47939092T>C	NM_001142564.1:c.1626A>G	p.Thr542=	0.0371	0.0757
CNGA1	NC_000004.11:g.47939492_47939496del	NM_001142564.1:c.1222_1226del	p.Asp408*	0	0
CNGA1	NC_000004.11:g.47954618A>G	NM_001142564.1:c.308T>C	p.Met103Thr	0	0
PDE6B	NC_000004.11:g.619932C>A	NM_000283.3:c.468+49C>A	p.?	0.017	0.0323
WFS1	NC_000004.11:g.6290773C>T	NM_001145853.1:c.375C>T	p.Thr125=	0.0038	0.0211
WFS1	NC_000004.11:g.6302857G>C	NM_001145853.1:c.1335G>C	p.Leu445=	0.0008	0.0018
WFS1	NC_000004.11:g.6302915G>A	NM_001145853.1:c.1393G>A	p.Ala465Thr	0.0084	0.026
WFS1	NC_000004.11:g.6303646C>T	NM_001145853.1:c.2124C>T	p.Arg708=	0.2134	0.7237
PDE6B	NC_000004.11:g.647682G>A	NM_000283.3:c.753G>A	p.Thr251=	0.0046	0.01
PDE6B	NC_000004.11:g.650021G>A	NM_000283.3:c.1060-13G>A	p.?	0.3846	0.9355
PDE6B	NC_000004.11:g.650633G>A	NM_000283.3:c.1108-30G>A	p.?	0.0194	0.0524
PDE6B	NC_000004.11:g.651178C>T	NM_000283.3:c.1296C>T	p.Thr432=	0.0621	0.1535
PDE6B	NC_000004.11:g.651287C>T	NM_000283.3:c.1401+4C>T	p.?	0.0268	0.0488
PDE6B	NC_000004.11:g.651290_651291insA	NM_000283.3:c.1401+7_1401+8insA	p.?	0.0258	0.0474
PDE6B	NC_000004.11:g.651299A>T	NM_000283.3:c.1401+16A>T	p.?	0.0276	0.0604
PDE6B	NC_000004.11:g.651323A>T	NM_000283.3:c.1401+40A>T	p.?	0.0047	0.0096
PDE6B	NC_000004.11:g.660406G>A	NM_000283.3:c.2352+3G>A	p.?	0.0216	0.0678
PDE6B	NC_000004.11:g.660416C>T	NM_000283.3:c.2352+13C>T	p.?	0.002	0.0035
PDE6B	NC_000004.11:g.660425C>T	NM_000283.3:c.2352+22C>T	p.?	0.2447	0.7947
PDE6B	NC_000004.11:g.663975A>G	NM_000283.3:c.*79A>G	p.?	0.0052	0.0116
HTRA3	NC_000004.11:g.8284176T>G	NM_053044.4:c.398T>G	p.Leu133Arg	0.016	0.1312
HTRA3	NC_000004.11:g.8304256G>A	NM_053044.4:c.1100+18G>A	p.?	0	0
HTRA3	NC_000004.11:g.8307868C>T	NM_053044.4:c.*5C>T	p.?	0.1639	0.2238
HTRA3	NC_000004.11:g.8308599G>A	NM_053044.4:c.*736G>A	p.?	0.1913	0.266
HMX1	NC_000004.11:g.8873444del	NM_018942.2:c.-104del	p.?	0.0684	0.2075
GRID2	NC_000004.11:g.93511254T>C	NM_001510.3:c.89-28T>C	p.?	0.0016	0.0046
SLC25A46	NC_000005.9:g.110075055G>A	NM_138773.3:c.235G>A	p.Glu79Lys	0.128	0.2331
SLC25A46	NC_000005.9:g.110092473dup	NM_138773.3:c.678+14dup	p.?	0.0804	0.6326
SLC25A46	NC_000005.9:g.110096992A>G	NM_138773.3:c.767A>G	p.Lys256Arg	0.2143	0.396
EPB41L4A	NC_000005.9:g.111754732C>T	NM_001347887.1:c.5G>A	p.Gly2Asp	0.0496	0.1967
DNAH5	NC_000005.9:g.13727662C>T	NM_001369.2:c.11987G>A	p.Arg3996His	0.0012	0.0099
CTNNA1	NC_000005.9:g.138108553A>G	NM_001323982.1:c.-2-9059A>G	p.?	0	0
CTNNA1	NC_000005.9:g.138124334A>C	NM_001323982.1:c.301+5273A>C	p.?	0.1147	0.1879
CTNNA1	NC_000005.9:g.138132247A>T	NM_001323982.1:c.301+13186A>T	p.?	0.044	0.2096
CTNNA1	NC_000005.9:g.138135217T>C	NM_001323982.1:c.302-10510T>C	p.?	0.4208	0.9259
CTNNA1	NC_000005.9:g.138160285C>T	NM_001323982.1:c.655C>T	p.Pro219Ser	0.0757	0.765
CTNNA1	NC_000005.9:g.138167653C>T	NM_001323982.1:c.1062+4246C>T	p.?	0.0924	0.162
CTNNA1	NC_000005.9:g.138175281G>T	NM_001323982.1:c.1062+11874G>T	p.?	0.0926	0.1625
CTNNA1	NC_000005.9:g.138188560G>A	NM_001323982.1:c.1062+25153G>A	p.?	0	0
CTNNA1	NC_000005.9:g.138194289T>C	NM_001323982.1:c.1063-27612T>C	p.?	0.0421	0.2028
CTNNA1	NC_000005.9:g.138202007_138202018dup	NM_001323982.1:c.1063-19894_1063-19883dup	p.?	0	0
CTNNA1	NC_000005.9:g.138209596C>T	NM_001323982.1:c.1063-12305C>T	p.?	0.0014	0.0031
CTNNA1	NC_000005.9:g.138210021C>T	NM_001323982.1:c.1063-11880C>T	p.?	0.0296	0.0537
CTNNA1	NC_000005.9:g.138254975A>G	NM_001323982.1:c.1546+1388A>G	p.?	0	0
PDE6A	NC_000005.9:g.149247613C>T	NM_000440.2:c.2199+45G>A	p.?	0	0
PDE6A	NC_000005.9:g.149278037T>C	NM_000440.2:c.1296A>G	p.Leu432=	0.0039	0.0078
PDE6A	NC_000005.9:g.149301253G>A	NM_000440.2:c.878C>T	p.Pro293Leu	0.3197	0.5157
PDE6A	NC_000005.9:g.149310760G>A	NM_000440.2:c.718-29C>T	p.?	0.0032	0.0054
PDE6A	NC_000005.9:g.149323955C>T	NM_000440.2:c.282G>A	p.Met94Ile	0.029	0.0478
SPARC	NC_000005.9:g.151042578C>T	NM_001309444.1:c.*438G>A	p.?	0	0
GRM6	NC_000005.9:g.178410106C>T	NM_000843.4:c.2241G>A	p.Ser747=	0.0008	0.0054
GRM6	NC_000005.9:g.178412668C>A	NM_000843.4:c.2124+463G>T	p.?	0	0
GRM6	NC_000005.9:g.178412716del	NM_000843.4:c.2124+415del	p.?	0.7048	0.8624
GRM6	NC_000005.9:g.178413163G>C	NM_000843.4:c.2092C>G	p.Leu698Val	0.4705	0.7668
GRM6	NC_000005.9:g.178413302G>A	NM_000843.4:c.1953C>T	p.Ala651=	0.5683	0.8893
GRM6	NC_000005.9:g.178413380G>A	NM_000843.4:c.1875C>T	p.Tyr625=	0.3079	0.7449
GRM6	NC_000005.9:g.178414376C>T	NM_000843.4:c.1355-392G>A	p.?	0.0022	0.0231
GRM6	NC_000005.9:g.178414409C>T	NM_000843.4:c.1355-425G>A	p.?	0.0818	0.2333
GRM6	NC_000005.9:g.178416209C>A	NM_000843.4:c.1153+57G>T	p.?	0.4219	0.7643
GRM6	NC_000005.9:g.178418808A>G	NM_000843.4:c.721+60T>C	p.?	0.0115	0.0299
GRM6	NC_000005.9:g.178421910G>A	NM_000843.4:c.36C>T	p.Leu12=	0.0049	0.0107
DHX29	NC_000005.9:g.54567987T>C	NM_019030.3:c.2792A>G	p.Asn931Ser	0.0005	0.001
POC5	NC_000005.9:g.74985187C>G	NM_001099271.1:c.976-197G>C	p.?	0.0032	0.0065
POC5	NC_000005.9:g.75003659T>C	NM_001099271.1:c.126A>G	p.Pro42=	0.149	0.9241
VCAN	NC_000005.9:g.82815187C>T	NM_004385.4:c.1062C>T	p.Ile354=	0.0018	0.005
VCAN	NC_000005.9:g.82835724T>G	NM_004385.4:c.6902T>G	p.Phe2301Cys	0.215	0.2888
VCAN	NC_000005.9:g.82837354C>G	NM_004385.4:c.8532C>G	p.Pro2844=	0	0
VCAN	NC_000005.9:g.82838056G>A	NM_004385.4:c.9234G>A	p.Glu3078=	0.2841	0.4654
VCAN	NC_000005.9:g.82843759T>C	NM_004385.4:c.9380-31T>C	p.?	0.2054	0.3911
VCAN	NC_000005.9:g.82875878G>C	NM_004385.4:c.9960G>C	p.Leu3320=	0.0531	0.5647
VCAN	NC_000005.9:g.82876907C>G	NM_004385.4:c.*654C>G	p.?	0	0
VCAN	NC_000005.9:g.82877066_82877069dup	NM_004385.4:c.*813_*816dup	p.?	0.4442	0.6944
ADGRV1	NC_000005.9:g.89921052G>T	NM_032119.3:c.664G>T	p.Asp222Tyr	0	0
ADGRV1	NC_000005.9:g.89969880A>G	NM_032119.3:c.4939A>G	p.Ile1647Val	0.4659	0.716
ADGRV1	NC_000005.9:g.89990455G>C	NM_032119.3:c.7882G>C	p.Gly2628Arg	0	0
ADGRV1	NC_000005.9:g.89992899C>T	NM_032119.3:c.8091C>T	p.Ala2697=	0.0418	0.3236
ADGRV1	NC_000005.9:g.89992918A>T	NM_032119.3:c.8110A>T	p.Ile2704Phe	0.0168	0.1685
ADGRV1	NC_000005.9:g.90015883A>G	NM_032119.3:c.9466A>G	p.Ile3156Val	0.0247	0.1865
ADGRV1	NC_000005.9:g.90050971A>G	NM_032119.3:c.11549A>G	p.Lys3850Arg	0	0
ADGRV1	NC_000005.9:g.90059270C>A	NM_032119.3:c.12269C>A	p.Thr4090Asn	0.2868	0.5472
ADGRV1	NC_000005.9:g.90072303G>A	NM_032119.3:c.12437G>A	p.Arg4146Gln	0.002	0.0146
ADGRV1	NC_000005.9:g.90086955G>A	NM_032119.3:c.14309G>A	p.Arg4770His	0.33	0.6216
ADGRV1	NC_000005.9:g.90106254G>T	NM_032119.3:c.15177G>T	p.Gln5059His	0.02	0.211
ADGRV1	NC_000005.9:g.90151540_90151541del	NM_032119.3:c.17595-18_17595-17del	p.?	0.0009	0.0018
ADGRV1	NC_000005.9:g.90459818T>C	NM_032119.3:c.*101T>C	p.?	0.0381	0.0818
PRDM13	NC_000006.11:g.100061221C>T	NM_021620.3:c.710C>T	p.Ala237Val	0.4392	0.739
PRDM13	NC_000006.11:g.100061658T>C	NM_021620.3:c.1147T>C	p.Ser383Pro	0.0088	0.0424
MAK	NC_000006.11:g.10809129A>C	NM_001242957.2:c.405T>G	p.Gly135=	0.0191	0.0395
AHI1	NC_000006.11:g.135639658del	NM_001134830.1:c.3425del	p.Lys1142Serfs*14	0	0
AHI1	NC_000006.11:g.135639715G>A	NM_001134830.1:c.3368C>T	p.Ser1123Phe	0.5338	0.9267
AHI1	NC_000006.11:g.135715984C>T	NM_001134830.1:c.3039G>A	p.Gln1013=	0.0632	0.6119
AHI1	NC_000006.11:g.135732649T>C	NM_001134830.1:c.2798A>G	p.Tyr933Cys	0.4119	0.6641
AHI1	NC_000006.11:g.135749885C>T	NM_001134830.1:c.2505G>A	p.Arg835=	0.3786	0.624
AHI1	NC_000006.11:g.135769633T>C	NM_001134830.1:c.1441-20A>G	p.?	0.0015	0.0275
PEX7	NC_000006.11:g.137143710C>T	NM_000288.3:c.-94C>T	p.?	0.0096	0.0194
C2	NC_000006.11:g.31895511C>T	NM_000063.5:c.-19C>T	p.?	0.002	0.0219
C2	NC_000006.11:g.31902151C>T	NM_000063.5:c.849+75C>T	p.?	0.0515	0.1398
C2	NC_000006.11:g.31902377C>T	NM_000063.5:c.849+301C>T	p.?	0.0414	0.0921
C2	NC_000006.11:g.31911326_31911347del	NM_000063.5:c.1567+22_1567+43del	p.?	0.1606	0.5884
CFB	NC_000006.11:g.31919854C>T	NM_001710.5:c.*47C>T	p.?	0.0483	0.1574
STK19	NC_000006.11:g.31939947G>T	NM_032454.1:c.174G>T	p.Glu58Asp	0	0
TULP1	NC_000006.11:g.35477011C>A	NM_003322.5:c.797G>T	p.Gly266Val	0.0714	0.1355
TULP1	NC_000006.11:g.35478626C>G	NM_003322.5:c.499+12G>C	p.?	0.2376	0.5848
TULP1	NC_000006.11:g.35478743_35478766del	NM_003322.5:c.371_394del	p.Asp124_Glu131del	0.215	0.5552
TULP1	NC_000006.11:g.35480677A>G	NM_003322.5:c.-42T>C	p.?	0.0032	0.0065
GUCA1B	NC_000006.11:g.42153507C>T	NM_002098.5:c.386G>A	p.Arg129Gln	0.0106	0.0217
GUCA1B	NC_000006.11:g.42154339A>G	NM_002098.5:c.358-804T>C	p.?	0.1196	0.7092
PRPH2	NC_000006.11:g.42666310A>G	NM_000322.4:c.829-65T>C	p.?	0	0
PRPH2	NC_000006.11:g.42667701del	NM_000322.4:c.829-1456del	p.?	0	0
PRPH2	NC_000006.11:g.42667955C>T	NM_000322.4:c.829-1710G>A	p.?	0	0
PRPH2	NC_000006.11:g.42667956A>G	NM_000322.4:c.829-1711T>C	p.?	0	0
PRPH2	NC_000006.11:g.42667979C>T	NM_000322.4:c.829-1734G>A	p.?	0	0
PRPH2	NC_000006.11:g.42667983C>A	NM_000322.4:c.829-1738G>T	p.?	0	0
PRPH2	NC_000006.11:g.42669130A>G	NM_000322.4:c.829-2885T>C	p.?	0	0
PRPH2	NC_000006.11:g.42674326A>C	NM_000322.4:c.582-1977T>G	p.?	0.0643	0.4098
PRPH2	NC_000006.11:g.42676378G>A	NM_000322.4:c.582-4029C>T	p.?	0.0032	0.0115
PRPH2	NC_000006.11:g.42677073del	NM_000322.4:c.582-4724del	p.?	0	0
PRPH2	NC_000006.11:g.42679416A>C	NM_000322.4:c.582-7067T>G	p.?	0	0
PRPH2	NC_000006.11:g.42680212G>A	NM_000322.4:c.582-7863C>T	p.?	0.5295	0.9934
PRPH2	NC_000006.11:g.42680229C>T	NM_000322.4:c.582-7880G>A	p.?	0	0
PRPH2	NC_000006.11:g.42680988C>T	NM_000322.4:c.581+8504G>A	p.?	0	0
PRPH2	NC_000006.11:g.42681658_42681661del	NM_000322.4:c.581+7831_581+7834del	p.?	0	0
PRPH2	NC_000006.11:g.42682896G>A	NM_000322.4:c.581+6596C>T	p.?	0.0032	0.0067
PRPH2	NC_000006.11:g.42684156dup	NM_000322.4:c.581+5336dup	p.?	0.0728	0.1368
PRPH2	NC_000006.11:g.42684351_42684352del	NM_000322.4:c.581+5140_581+5141del	p.?	0	0
PRPH2	NC_000006.11:g.42684351_42684353del	NM_000322.4:c.581+5139_581+5141del	p.?	0	0
PRPH2	NC_000006.11:g.42684351del	NM_000322.4:c.581+5141del	p.?	0	0
PRPH2	NC_000006.11:g.42684601A>C	NM_000322.4:c.581+4891T>G	p.?	0	0
PRPH2	NC_000006.11:g.42684674T>C	NM_000322.4:c.581+4818A>G	p.?	0	0
PRPH2	NC_000006.11:g.42684677C>T	NM_000322.4:c.581+4815G>A	p.?	0	0
PRPH2	NC_000006.11:g.42684678T>C	NM_000322.4:c.581+4814A>G	p.?	0	0
PRPH2	NC_000006.11:g.42684701_42684703del	NM_000322.4:c.581+4789_581+4791del	p.?	0	0
PRPH2	NC_000006.11:g.42684701del	NM_000322.4:c.581+4791del	p.?	0	0
PRPH2	NC_000006.11:g.42686391del	NM_000322.4:c.581+3101del	p.?	0.0884	0.2188
PRPH2	NC_000006.11:g.42686393T>A	NM_000322.4:c.581+3099A>T	p.?	0.045	0.0936
PRPH2	NC_000006.11:g.42686468C>T	NM_000322.4:c.581+3024G>A	p.?	0.0614	0.358
PRPH2	NC_000006.11:g.42686906_42686908del	NM_000322.4:c.581+2584_581+2586del	p.?	0.2235	0.8236
PRPH2	NC_000006.11:g.42687306_42687307del	NM_000322.4:c.581+2185_581+2186del	p.?	0.0286	0.6803
PRPH2	NC_000006.11:g.42688660_42688661del	NM_000322.4:c.581+831_581+832del	p.?	0	0
EYS	NC_000006.11:g.65149147T>C	NM_001292009.1:c.5743A>G	p.Ser1915Gly	0.1169	0.23
EYS	NC_000006.11:g.65300735A>G	NM_001292009.1:c.5025T>C	p.Ser1675=	0.0065	0.0236
EYS	NC_000006.11:g.65327409A>G	NM_001292009.1:c.3586T>C	p.Cys1196Arg	0.113	0.6249
EYS	NC_000006.11:g.65707500T>C	NM_001292009.1:c.2234A>G	p.Asn745Ser	0.0804	0.1526
EYS	NC_000006.11:g.66040753A>T	NM_001292009.1:c.1766+4120T>A	p.?	0	0
EYS	NC_000006.11:g.66205134C>T	NM_001292009.1:c.170G>A	p.Cys57Tyr	0	0
COL9A1	NC_000006.11:g.70944597C>T	NM_001851.4:c.2159G>A	p.Arg720Gln	0.0439	0.0783
COL9A1	NC_000006.11:g.70950395T>C	NM_001851.4:c.2076A>G	p.Glu692=	0.0024	0.0188
COL9A1	NC_000006.11:g.70965137A>T	NM_001851.4:c.1504-44T>A	p.?	0.1638	0.2876
COL9A1	NC_000006.11:g.70966422_70966423del	NM_001851.4:c.1503+48_1503+49del	p.?	0.0957	0.257
COL9A1	NC_000006.11:g.70979973T>C	NM_001851.4:c.1197+44A>G	p.?	0.0008	0.0018
COL9A1	NC_000006.11:g.71004213C>T	NM_001851.4:c.353G>A	p.Arg118Gln	0.0216	0.2129
COL9A1	NC_000006.11:g.71004233G>A	NM_001851.4:c.333C>T	p.Tyr111=	0.0089	0.1011
COL9A1	NC_000006.11:g.71009889G>A	NM_001851.4:c.167-11C>T	p.?	0.0043	0.0278
RIMS1	NC_000006.11:g.72892786G>C	NM_014989.5:c.1612G>C	p.Val538Leu	0	0
RIMS1	NC_000006.11:g.72922897A>G	NM_014989.5:c.1679-20579A>G	p.?	0.01	0.0197
RIMS1	NC_000006.11:g.72945397T>C	NM_014989.5:c.1823T>C	p.Met608Thr	0.0021	0.017
RIMS1	NC_000006.11:g.72960158T>C	NM_014989.5:c.2367T>C	p.Asp789=	0.0658	0.1587
RIMS1	NC_000006.11:g.73000468G>A	NM_014989.5:c.3641G>A	p.Arg1214His	0.0016	0.0087
RIMS1	NC_000006.11:g.73111869del	NM_014989.5:c.*1453del	p.?	0.1166	0.3744
IMPG1	NC_000006.11:g.76639278A>G	NM_001563.3:c.2243+1392T>C	p.?	0.085	0.974
IMPG1	NC_000006.11:g.76667690G>A	NM_001563.3:c.1292-6879C>T	p.?	0.0478	0.1262
IMPG1	NC_000006.11:g.76671561C>G	NM_001563.3:c.1292-10750G>C	p.?	0	0
IMPG1	NC_000006.11:g.76674393_76674397del	NM_001563.3:c.1292-13586_1292-13582del	p.?	0	0
IMPG1	NC_000006.11:g.76674393del	NM_001563.3:c.1292-13582del	p.?	0	0
IMPG1	NC_000006.11:g.76675324del	NM_001563.3:c.1292-14513del	p.?	0	0
IMPG1	NC_000006.11:g.76678299del	NM_001563.3:c.1292-17488del	p.?	0.0493	0.3617
IMPG1	NC_000006.11:g.76679490del	NM_001563.3:c.1292-18679del	p.?	0	0
IMPG1	NC_000006.11:g.76684118T>C	NM_001563.3:c.1292-23307A>G	p.?	0	0
IMPG1	NC_000006.11:g.76684200del	NM_001563.3:c.1292-23389del	p.?	0.1477	0.3546
IMPG1	NC_000006.11:g.76684741A>G	NM_001563.3:c.1292-23930T>C	p.?	0.2033	0.3464
IMPG1	NC_000006.11:g.76688134T>C	NM_001563.3:c.1291+24501A>G	p.?	0.0581	0.6623
IMPG1	NC_000006.11:g.76692282A>C	NM_001563.3:c.1291+20353T>G	p.?	0.1848	0.6065
IMPG1	NC_000006.11:g.76715562del	NM_001563.3:c.888-311del	p.?	0.0202	0.1667
IMPG1	NC_000006.11:g.76719027T>C	NM_001563.3:c.867-1810A>G	p.?	0.0032	0.0067
IMPG1	NC_000006.11:g.76725628T>G	NM_001563.3:c.807+2807A>C	p.?	0	0
IMPG1	NC_000006.11:g.76727032A>G	NM_001563.3:c.807+1403T>C	p.?	0	0
IMPG1	NC_000006.11:g.76727250A>G	NM_001563.3:c.807+1185T>C	p.?	0.0484	0.6623
IMPG1	NC_000006.11:g.76728292A>T	NM_001563.3:c.807+143T>A	p.?	0	0
IMPG1	NC_000006.11:g.76728844T>C	NM_001563.3:c.667-269A>G	p.?	0	0
IMPG1	NC_000006.11:g.76729580G>C	NM_001563.3:c.667-1005C>G	p.?	0	0
IMPG1	NC_000006.11:g.76731854G>A	NM_001563.3:c.645C>T	p.Asn215=	0.4693	0.7763
IMPG1	NC_000006.11:g.76734112_76734113insTTAGA	NM_001563.3:c.562+798_562+799insTCTAA	p.?	0	0
IMPG1	NC_000006.11:g.76734115T>A	NM_001563.3:c.562+796A>T	p.?	0	0
IMPG1	NC_000006.11:g.76738539del	NM_001563.3:c.498-3564del	p.?	0.0161	0.1468
IMPG1	NC_000006.11:g.76745217_76745220del	NM_001563.3:c.302-716_302-713del	p.?	0	0
IMPG1	NC_000006.11:g.76746583C>G	NM_001563.3:c.302-2079G>C	p.?	0	0
IMPG1	NC_000006.11:g.76754051G>T	NM_001563.3:c.68-2208C>A	p.?	0.2777	0.5438
IMPG1	NC_000006.11:g.76764106del	NM_001563.3:c.68-12263del	p.?	0.4202	0.6623
IMPG1	NC_000006.11:g.76768557G>A	NM_001563.3:c.67+13582C>T	p.?	0.4682	0.8102
IMPG1	NC_000006.11:g.76773130G>A	NM_001563.3:c.67+9009C>T	p.?	0	0
IMPG1	NC_000006.11:g.76774087C>T	NM_001563.3:c.67+8052G>A	p.?	0.2227	0.7576
IMPG1	NC_000006.11:g.76774278C>T	NM_001563.3:c.67+7861G>A	p.?	0.3587	0.6199
IMPG1	NC_000006.11:g.76778231T>C	NM_001563.3:c.67+3908A>G	p.?	0.1029	0.5051
ELOVL4	NC_000006.11:g.80626312G>A	NM_022726.3:c.*13C>T	p.?	0.0008	0.0065
ELOVL4	NC_000006.11:g.80631177_80631189del	NM_022726.3:c.541+153_541+165del	p.?	0	0
ELOVL4	NC_000006.11:g.80631177_80631190del	NM_022726.3:c.541+152_541+165del	p.?	0	0
ELOVL4	NC_000006.11:g.80634612G>T	NM_022726.3:c.369+57C>A	p.?	0	0
ELOVL4	NC_000006.11:g.80638146del	NM_022726.3:c.101-2048del	p.?	0	0
ELOVL4	NC_000006.11:g.80638445_80638447del	NM_022726.3:c.101-2349_101-2347del	p.?	0	0
ELOVL4	NC_000006.11:g.80641220C>T	NM_022726.3:c.101-5122G>A	p.?	0.0032	0.0067
ELOVL4	NC_000006.11:g.80643099C>T	NM_022726.3:c.101-7001G>A	p.?	0.0032	0.0065
ELOVL4	NC_000006.11:g.80645127A>G	NM_022726.3:c.101-9029T>C	p.?	0	0
ELOVL4	NC_000006.11:g.80646122C>T	NM_022726.3:c.101-10024G>A	p.?	0	0
ELOVL4	NC_000006.11:g.80650390G>A	NM_022726.3:c.100+6507C>T	p.?	0	0
ELOVL4	NC_000006.11:g.80651102_80651103del	NM_022726.3:c.100+5794_100+5795del	p.?	0	0
ELOVL4	NC_000006.11:g.80651674_80651675dup	NM_022726.3:c.100+5222_100+5223dup	p.?	0.0064	0.013
ELOVL4	NC_000006.11:g.80652213C>T	NM_022726.3:c.100+4684G>A	p.?	0.0765	0.3448
ELOVL4	NC_000006.11:g.80654705_80654707del	NM_022726.3:c.100+2190_100+2192del	p.?	0	0
ELOVL4	NC_000006.11:g.80654705_80654708del	NM_022726.3:c.100+2189_100+2192del	p.?	0	0
ELOVL4	NC_000006.11:g.80654705_80654711del	NM_022726.3:c.100+2186_100+2192del	p.?	0	0
ELOVL4	NC_000006.11:g.80654705_80654713del	NM_022726.3:c.100+2184_100+2192del	p.?	0	0
ELOVL4	NC_000006.11:g.80655515del	NM_022726.3:c.100+1382del	p.?	0.0363	0.0699
ELOVL4	NC_000006.11:g.80656133C>A	NM_022726.3:c.100+764G>T	p.?	0.1912	0.3436
ELOVL4	NC_000006.11:g.80657288C>A	NM_022726.3:c.-292G>T	p.?	0.032	0.2358
TSPAN12	NC_000007.13:g.120446561G>T	NM_012338.3:c.612+42C>A	p.?	0.0007	0.0016
IMPDH1	NC_000007.13:g.128037009T>C	NM_000883.3:c.1142A>G	p.His381Arg	0.2074	0.3559
IMPDH1	NC_000007.13:g.128038612G>A	NM_000883.3:c.930C>T	p.Thr310=	0.0513	0.6668
IMPDH1	NC_000007.13:g.128038621G>A	NM_000883.3:c.921C>T	p.Ile307=	0.006	0.0326
IMPDH1	NC_000007.13:g.128043816G>A	NM_000883.3:c.354-8C>T	p.?	0.0004	0.0009
KIAA1549	NC_000007.13:g.138524956G>T	NM_001164665.1:c.5520C>A	p.Ile1840=	0.1709	0.2918
KIAA1549	NC_000007.13:g.138591741C>G	NM_001164665.1:c.3384G>C	p.Val1128=	0	0
KIAA1549	NC_000007.13:g.138601777G>A	NM_001164665.1:c.2595C>T	p.Val865=	0.018	0.0435
KIAA1549	NC_000007.13:g.138602398G>A	NM_001164665.1:c.1974C>T	p.Phe658=	0.0004	0.0009
KIAA1549	NC_000007.13:g.138603011G>A	NM_001164665.1:c.1361C>T	p.Thr454Ile	0	0
KIAA1549	NC_000007.13:g.138603376G>A	NM_001164665.1:c.996C>T	p.Ser332=	0.0088	0.0654
KIAA1549	NC_000007.13:g.138603432C>A	NM_001164665.1:c.940G>T	p.Val314Phe	0.0004	0.0009
AHR	NC_000007.13:g.17373631G>A	NM_001621.4:c.801G>A	p.Ala267=	0.0016	0.0065
AHR	NC_000007.13:g.17379197C>T	NM_001621.4:c.1748C>T	p.Thr583Met	0.012	0.0277
DNAH11	NC_000007.13:g.21627720T>A	NM_001277115.1:c.1749T>A	p.Val583=	0.034	0.0727
DNAH11	NC_000007.13:g.21939579T>A	NM_001277115.1:c.13163-19T>A	p.?	0.4056	0.8461
KLHL7	NC_000007.13:g.23165490C>T	NM_001031710.2:c.442+699C>T	p.?	0.0013	0.0036
KLHL7	NC_000007.13:g.23195634A>G	NM_001031710.2:c.936+3806A>G	p.?	0.0045	0.0115
KLHL7	NC_000007.13:g.23207468_23207469del	NM_001031710.2:c.1191_1192del	p.Tyr398Phefs*3	0	0
RP9	NC_000007.13:g.33134477G>T	NM_203288.1:c.*369C>A	p.?	0	0
BBS9	NC_000007.13:g.33303978A>G	NM_001348041.3:c.694A>G	p.Arg232Gly	0.0016	0.0135
BBS9	NC_000007.13:g.33397399T>A	NM_001348041.3:c.1553-68T>A	p.?	0.0205	0.0393
BBS9	NC_000007.13:g.33545093G>A	NM_001348041.3:c.2134G>A	p.Ala712Thr	0.0012	0.0033
BBS9	NC_000007.13:g.33644640A>G	NM_001348041.3:c.2632+53A>G	p.?	0.002	0.0056
PEX1	NC_000007.13:g.92118574A>G	NM_000466.2:c.3767+33T>C	p.?	0.053	0.5505
PEX1	NC_000007.13:g.92129198C>T	NM_000466.2:c.2584-46G>A	p.?	0	0
PEX1	NC_000007.13:g.92131349C>G	NM_000466.2:c.2271G>C	p.Leu757Phe	0.0928	0.8977
PEX1	NC_000007.13:g.92135538T>C	NM_000466.2:c.1900+24A>G	p.?	0.002	0.0163
PEX1	NC_000007.13:g.92140266T>C	NM_000466.2:c.1579A>G	p.Thr527Ala	0.2094	0.357
PEX1	NC_000007.13:g.92151568A>G	NM_000466.2:c.130-9T>C	p.?	0.0528	0.5522
VPS13B	NC_000008.10:g.100871713C>T	NM_017890.4:c.11119+5C>T	p.?	0.0046	0.014
RP1L1	NC_000008.10:g.10464561A>G	NM_178857.5:c.7047T>C	p.Thr2349=	0.2467	0.4009
RP1L1	NC_000008.10:g.10464990T>C	NM_178857.5:c.6618A>G	p.Gln2206=	0.0022	0.0114
RP1L1	NC_000008.10:g.10465053T>A	NM_178857.5:c.6555A>T	p.Ala2185=	0.0004	0.0008
RP1L1	NC_000008.10:g.10465059T>C	NM_178857.5:c.6549A>G	p.Pro2183=	0.0036	0.0074
RP1L1	NC_000008.10:g.10465078A>G	NM_178857.5:c.6530T>C	p.Leu2177Ser	0.0238	0.0981
RP1L1	NC_000008.10:g.10465086T>C	NM_178857.5:c.6522A>G	p.Gln2174=	0.0101	0.0298
RP1L1	NC_000008.10:g.10465118T>C	NM_178857.5:c.6490A>G	p.Ile2164Val	0.0015	0.0106
RP1L1	NC_000008.10:g.10465179A>T	NM_178857.5:c.6429T>A	p.Pro2143=	0.0869	0.3487
RP1L1	NC_000008.10:g.10465197A>T	NM_178857.5:c.6411T>A	p.Ala2137=	0.0015	0.0055
RP1L1	NC_000008.10:g.10465203T>C	NM_178857.5:c.6405A>G	p.Pro2135=	0	0
RP1L1	NC_000008.10:g.10465214T>C	NM_178857.5:c.6394A>G	p.Ile2132Val	0.0004	0.0008
RP1L1	NC_000008.10:g.10465247T>C	NM_178857.5:c.6361A>G	p.Thr2121Ala	0.0011	0.0091
RP1L1	NC_000008.10:g.10465290T>A	NM_178857.5:c.6318A>T	p.Ala2106=	0	0
RP1L1	NC_000008.10:g.10465296T>C	NM_178857.5:c.6312A>G	p.Pro2104=	0	0
RP1L1	NC_000008.10:g.10465317T>C	NM_178857.5:c.6291A>G	p.Glu2097=	0.0598	0.1086
RP1L1	NC_000008.10:g.10465350A>C	NM_178857.5:c.6258T>G	p.Asp2086Glu	0.0163	0.0541
RP1L1	NC_000008.10:g.10465355C>T	NM_178857.5:c.6253G>A	p.Val2085Ile	0	0
RP1L1	NC_000008.10:g.10465357T>C	NM_178857.5:c.6251A>G	p.Asp2084Gly	0	0
RP1L1	NC_000008.10:g.10465371G>C	NM_178857.5:c.6237C>G	p.His2079Gln	0.0394	0.1441
RP1L1	NC_000008.10:g.10465407A>T	NM_178857.5:c.6201T>A	p.Ala2067=	0	0
RP1L1	NC_000008.10:g.10465416T>G	NM_178857.5:c.6192A>C	p.Ala2064=	0	0
RP1L1	NC_000008.10:g.10465423T>C	NM_178857.5:c.6185A>G	p.Glu2062Gly	0.0004	0.0029
RP1L1	NC_000008.10:g.10465449G>T	NM_178857.5:c.6159C>A	p.Asp2053Glu	0.021	0.0299
RP1L1	NC_000008.10:g.10465467A>C	NM_178857.5:c.6141T>G	p.Asp2047Glu	0.004	0.0084
RP1L1	NC_000008.10:g.10465478T>C	NM_178857.5:c.6130A>G	p.Thr2044Ala	0	0
RP1L1	NC_000008.10:g.10465481T>C	NM_178857.5:c.6127A>G	p.Lys2043Glu	0	0
RP1L1	NC_000008.10:g.10465593A>T	NM_178857.5:c.6015T>A	p.Ala2005=	0.1547	0.2016
RP1L1	NC_000008.10:g.10465600G>T	NM_178857.5:c.6008C>A	p.Pro2003Gln	0	0
RP1L1	NC_000008.10:g.10465636C>T	NM_178857.5:c.5972G>A	p.Gly1991Glu	0.0008	0.0018
RP1L1	NC_000008.10:g.10465649G>A	NM_178857.5:c.5959C>T	p.Gln1987*	0.1546	0.8019
RP1L1	NC_000008.10:g.10465652T>C	NM_178857.5:c.5956A>G	p.Thr1986Ala	0.006	0.0387
RP1L1	NC_000008.10:g.10465657A>C	NM_178857.5:c.5951T>G	p.Val1984Gly	0	0
RP1L1	NC_000008.10:g.10465663A>G	NM_178857.5:c.5945T>C	p.Val1982Ala	0	0
RP1L1	NC_000008.10:g.10465669A>T	NM_178857.5:c.5939T>A	p.Leu1980Gln	0	0
RP1L1	NC_000008.10:g.10465681T>C	NM_178857.5:c.5927A>G	p.Asp1976Gly	0	0
RP1L1	NC_000008.10:g.10465701T>C	NM_178857.5:c.5907A>G	p.Glu1969=	0.0035	0.0125
RP1L1	NC_000008.10:g.10465721A>C	NM_178857.5:c.5887T>G	p.Ser1963Ala	0.2807	0.7792
RP1L1	NC_000008.10:g.10465751G>C	NM_178857.5:c.5857C>G	p.Gln1953Glu	0.0134	0.0356
RP1L1	NC_000008.10:g.10465795G>A	NM_178857.5:c.5813C>T	p.Ala1938Val	0	0
RP1L1	NC_000008.10:g.10465814C>G	NM_178857.5:c.5794G>C	p.Glu1932Gln	0	0
RP1L1	NC_000008.10:g.10465816T>G	NM_178857.5:c.5792A>C	p.Asp1931Ala	0	0
RP1L1	NC_000008.10:g.10465829T>C	NM_178857.5:c.5779A>G	p.Thr1927Ala	0.0198	0.0741
RP1L1	NC_000008.10:g.10465847T>C	NM_178857.5:c.5761A>G	p.Ser1921Gly	0	0
RP1L1	NC_000008.10:g.10465871T>C	NM_178857.5:c.5737A>G	p.Lys1913Glu	0.0158	0.0252
RP1L1	NC_000008.10:g.10465912A>G	NM_178857.5:c.5696T>C	p.Val1899Ala	0	0
RP1L1	NC_000008.10:g.10465919A>C	NM_178857.5:c.5689T>G	p.Trp1897Gly	0.0004	0.0065
RP1L1	NC_000008.10:g.10465965T>C	NM_178857.5:c.5643A>G	p.Gly1881=	0.0008	0.0108
RP1L1	NC_000008.10:g.10466031A>C	NM_178857.5:c.5577T>G	p.Asp1859Glu	0.0123	0.0471
RP1L1	NC_000008.10:g.10467311C>T	NM_178857.5:c.4297G>A	p.Gly1433Arg	0	0
RP1L1	NC_000008.10:g.10467517_10467518del	NM_178857.5:c.4090_4091del	p.Gly1364Argfs*14	0.0043	0.0458
RP1L1	NC_000008.10:g.10467520del	NM_178857.5:c.4088del	p.Gly1363Glufs*12	0.0004	0.0029
RP1L1	NC_000008.10:g.10467527del	NM_178857.5:c.4081del	p.Glu1361Lysfs*14	0	0
RP1L1	NC_000008.10:g.10467547G>A	NM_178857.5:c.4061C>T	p.Ala1354Val	0.005	0.0264
RP1L1	NC_000008.10:g.10467552T>C	NM_178857.5:c.4056A>G	p.Glu1352=	0.003	0.0303
RP1L1	NC_000008.10:g.10467569_10467571del	NM_178857.5:c.4037_4039del	p.Gly1346del	0.0036	0.038
RP1L1	NC_000008.10:g.10467579_10467581del	NM_178857.5:c.4027_4029del	p.Glu1343del	0.01	0.0516
RP1L1	NC_000008.10:g.10467589T>C	NM_178857.5:c.4019A>G	p.Glu1340Gly	0	0
RP1L1	NC_000008.10:g.10467628G>T	NM_178857.5:c.3980C>A	p.Thr1327Lys	0.0029	0.0113
RP1L1	NC_000008.10:g.10467637T>C	NM_178857.5:c.3971A>G	p.Glu1324Gly	0	0
RP1L1	NC_000008.10:g.10467652G>T	NM_178857.5:c.3956C>A	p.Ala1319Glu	0	0
RP1L1	NC_000008.10:g.10467702T>C	NM_178857.5:c.3906A>G	p.Gln1302=	0	0
RP1L1	NC_000008.10:g.10467748G>A	NM_178857.5:c.3860C>T	p.Ser1287Leu	0.0043	0.0102
RP1L1	NC_000008.10:g.10467993G>A	NM_178857.5:c.3615C>T	p.Ser1205=	0.0064	0.0196
RP1L1	NC_000008.10:g.10468631C>T	NM_178857.5:c.2977G>A	p.Asp993Asn	0.0632	0.608
RP1L1	NC_000008.10:g.10470470C>T	NM_178857.5:c.1138G>A	p.Gly380Arg	0.2159	0.3161
RP1L1	NC_000008.10:g.10470627G>A	NM_178857.5:c.981C>T	p.Val327=	0.004	0.009
RP1L1	NC_000008.10:g.10470762G>T	NM_178857.5:c.846C>A	p.Asn282Lys	0.0016	0.0166
RP1L1	NC_000008.10:g.10470870A>C	NM_178857.5:c.752-14T>G	p.?	0	0
RP1L1	NC_000008.10:g.10473916C>T	NM_178857.5:c.751+40G>A	p.?	0.0012	0.0027
RP1L1	NC_000008.10:g.10479250C>T	NM_178857.5:c.609+853G>A	p.?	0.3155	0.635
RP1L1	NC_000008.10:g.10480144G>A	NM_178857.5:c.568C>T	p.Arg190Cys	0.1948	0.4804
RP1L1	NC_000008.10:g.10480360G>A	NM_178857.5:c.352C>T	p.Arg118Trp	0.0347	0.1022
RP1L1	NC_000008.10:g.10480522G>A	NM_178857.5:c.190C>T	p.Leu64Phe	0.0351	0.0631
RP1L1	NC_000008.10:g.10480556G>A	NM_178857.5:c.156C>T	p.Ala52=	0.1484	0.232
RP1L1	NC_000008.10:g.10488806A>C	NM_178857.5:c.-19-8076T>G	p.?	0.0085	0.1176
RP1L1	NC_000008.10:g.10488811G>A	NM_178857.5:c.-19-8081C>T	p.?	0.0254	0.1031
RP1L1	NC_000008.10:g.10488833G>A	NM_178857.5:c.-19-8103C>T	p.?	0	0
RP1L1	NC_000008.10:g.10488855G>A	NM_178857.5:c.-19-8125C>T	p.?	0.0877	0.2959
RP1L1	NC_000008.10:g.10488884C>T	NM_178857.5:c.-19-8154G>A	p.?	0.0075	0.1136
RP1L1	NC_000008.10:g.10488885A>T	NM_178857.5:c.-19-8155T>A	p.?	0	0
RP1L1	NC_000008.10:g.10488887_10488888del	NM_178857.5:c.-19-8158_-19-8157del	p.?	0.0228	0.1149
RP1L1	NC_000008.10:g.10490773G>C	NM_178857.5:c.-19-10043C>G	p.?	0.0319	0.2757
RP1L1	NC_000008.10:g.10490923C>A	NM_178857.5:c.-19-10193G>T	p.?	0	0
RP1L1	NC_000008.10:g.10497988G>A	NM_178857.5:c.-20+14420C>T	p.?	0.3517	0.9524
RP1L1	NC_000008.10:g.10498480C>T	NM_178857.5:c.-20+13928G>A	p.?	0.0032	0.0065
RP1L1	NC_000008.10:g.10512494C>T	NM_178857.5:c.-106G>A	p.?	0	0
ADAM9	NC_000008.10:g.38854627G>T	NM_003816.2:c.45G>T	p.Arg15=	0.0004	0.0009
ADAM9	NC_000008.10:g.38871509G>A	NM_003816.2:c.280G>A	p.Val94Ile	0.2154	0.4036
ADAM9	NC_000008.10:g.38880707A>G	NM_003816.2:c.777A>G	p.Leu259=	0	0
ADAM9	NC_000008.10:g.38880873A>G	NM_003816.2:c.914+29A>G	p.?	0.0022	0.005
ADAM9	NC_000008.10:g.38913324G>C	NM_003816.2:c.1591+33G>C	p.?	0.4441	0.7063
ADAM9	NC_000008.10:g.38928961A>G	NM_003816.2:c.1697+39A>G	p.?	0.0032	0.0065
HGSNAT	NC_000008.10:g.43051618T>C	NM_152419.2:c.1465-473T>C	p.?	0.0407	0.0729
HGSNAT	NC_000008.10:g.43053062G>C	NM_152419.2:c.1693G>C	p.Gly565Arg	0.66	0.9779
RP1	NC_000008.10:g.55538037A>G	NM_006269.1:c.1595A>G	p.Glu532Gly	0.006	0.0117
RP1	NC_000008.10:g.55540692T>C	NM_006269.1:c.4250T>C	p.Leu1417Pro	0.1359	0.2261
RP1	NC_000008.10:g.55542638G>A	NM_006269.1:c.6196G>A	p.Asp2066Asn	0.0467	0.0729
TTPA	NC_000008.10:g.63973647A>G	NM_000370.3:c.*164T>C	p.?	0.0127	0.0288
CSPP1	NC_000008.10:g.67998465G>A	NM_024790.6:c.411+120G>A	p.?	0.34	0.5983
CSPP1	NC_000008.10:g.67999124T>C	NM_024790.6:c.411+779T>C	p.?	0.098	0.6865
CSPP1	NC_000008.10:g.68028252C>G	NM_024790.6:c.1376C>G	p.Ser459Cys	0.4179	0.8496
EYA1	NC_000008.10:g.72268960del	NM_000503.5:c.-54-214del	p.?	0.0032	0.0115
PEX2	NC_000008.10:g.77895667A>G	NM_001079867.1:c.748T>C	p.Trp250Arg	0.526	0.9213
CNGB3	NC_000008.10:g.87588003C>A	NM_019098.4:c.*29G>T	p.?	0.3302	0.5322
CNGB3	NC_000008.10:g.87588303T>C	NM_019098.4:c.2159A>G	p.Gln720Arg	0.0518	0.4108
CNGB3	NC_000008.10:g.87588409T>G	NM_019098.4:c.2104-51A>C	p.?	0	0
CNGB3	NC_000008.10:g.87595256_87595257insGGGTTCAAGTGATTCTCCTGCCTCAGTCTCTTGA	NM_019098.4:c.1782-3777_1782-3776insTCAAGAGACTGAGGCAGGAGAATCACTTGAACCC	p.?	0	0
CNGB3	NC_000008.10:g.87620802G>A	NM_019098.4:c.1662+3014C>T	p.?	0.0924	0.1751
CNGB3	NC_000008.10:g.87623791C>T	NM_019098.4:c.1662+25G>A	p.?	0.0008	0.0046
CNGB3	NC_000008.10:g.87638281G>A	NM_019098.4:c.1508C>T	p.Pro503Leu	0	0
CNGB3	NC_000008.10:g.87645576C>A	NM_019098.4:c.1179-455G>T	p.?	0	0
CNGB3	NC_000008.10:g.87646852G>T	NM_019098.4:c.1179-1731C>A	p.?	0	0
CNGB3	NC_000008.10:g.87666247_87666256del	NM_019098.4:c.887_896del	p.Thr296Asnfs*9	0	0
CNGB3	NC_000008.10:g.87666257T>A	NM_019098.4:c.886A>T	p.Thr296Ser	0	0
CNGB3	NC_000008.10:g.87667641_87667642del	NM_019098.4:c.853-1352_853-1351del	p.?	0	0
CNGB3	NC_000008.10:g.87667643A>G	NM_019098.4:c.853-1353T>C	p.?	0	0
CNGB3	NC_000008.10:g.87671314G>A	NM_019098.4:c.853-5024C>T	p.?	0	0
CNGB3	NC_000008.10:g.87683247G>A	NM_019098.4:c.418C>T	p.Arg140Cys	0.0035	0.007
CNGB3	NC_000008.10:g.87705664_87705668del	NM_019098.4:c.339-22342_339-22338del	p.?	0.1763	0.4717
CNGB3	NC_000008.10:g.87706344G>A	NM_019098.4:c.339-23018C>T	p.?	0.3388	0.6068
CNGB3	NC_000008.10:g.87706912C>G	NM_019098.4:c.339-23586G>C	p.?	0	0
CNGB3	NC_000008.10:g.87717666T>A	NM_019098.4:c.338+21093A>T	p.?	0	0
CNGB3	NC_000008.10:g.87733060A>G	NM_019098.4:c.338+5699T>C	p.?	0.0279	0.4202
GDF6	NC_000008.10:g.97157413G>T	NM_001001557.3:c.746C>A	p.Ala249Glu	0.1948	0.3783
GDF6	NC_000008.10:g.97157791G>C	NM_001001557.3:c.407-39C>G	p.?	0.1812	0.3002
INVS	NC_000009.11:g.103054849C>T	NM_014425.4:c.2310C>T	p.His770=	0.0936	0.1831
INVS	NC_000009.11:g.103055056G>A	NM_014425.4:c.2517G>A	p.Lys839=	0.0278	0.2323
INVS	NC_000009.11:g.103055361_103055362del	NM_014425.4:c.2786+36_2786+37del	p.?	0.2665	0.4959
INVS	NC_000009.11:g.103059182_103059183del	NM_014425.4:c.2787-17_2787-16del	p.?	0.0032	0.0115
PRPF4	NC_000009.11:g.116053371C>T	NM_004697.4:c.1375+75C>T	p.?	0	0
WHRN	NC_000009.11:g.117169218G>A	NM_015404.3:c.1699-46C>T	p.?	0.002	0.0138
WHRN	NC_000009.11:g.117170303A>T	NM_015404.3:c.1627-5T>A	p.?	0.1492	0.2815
WHRN	NC_000009.11:g.117186665A>G	NM_015404.3:c.1365T>C	p.Ser455=	0.2493	0.4276
WHRN	NC_000009.11:g.117240643T>C	NM_015404.3:c.837+190A>G	p.?	0.0777	0.7941
TRIM32	NC_000009.11:g.119461000A>G	NM_001099679.1:c.979A>G	p.Met327Val	0.0131	0.0256
TRIM32	NC_000009.11:g.119461243C>T	NM_001099679.1:c.1222C>T	p.Arg408Cys	0.1446	0.551
TLR4	NC_000009.11:g.120474841C>A	NM_138554.4:c.435C>A	p.Pro145=	0.493	0.7711
TLR4	NC_000009.11:g.120475468A>G	NM_138554.4:c.1062A>G	p.Lys354=	0.3552	0.6534
TLR4	NC_000009.11:g.120475841G>A	NM_138554.4:c.1435G>A	p.Ala479Thr	0	0
TLR4	NC_000009.11:g.120475842C>T	NM_138554.4:c.1436C>T	p.Ala479Val	0	0
GSN	NC_000009.11:g.124062255C>T	NM_000177.4:c.116C>T	p.Ala39Val	0.0015	0.003
PMPCA	NC_000009.11:g.139317036G>A	NM_015160.2:c.1409-511G>A	p.?	0.0064	0.0919
INPP5E	NC_000009.11:g.139325420A>G	NM_019892.5:c.1665+34T>C	p.?	0.002	0.0045
INPP5E	NC_000009.11:g.139326249T>A	NM_019892.5:c.1549+27A>T	p.?	0.0066	0.0301
INPP5E	NC_000009.11:g.139326923G>A	NM_019892.5:c.1387+8C>T	p.?	0.0107	0.1817
INPP5E	NC_000009.11:g.139327573T>C	NM_019892.5:c.1159+34A>G	p.?	0	0
INPP5E	NC_000009.11:g.139327576C>T	NM_019892.5:c.1159+31G>A	p.?	0.0004	0.0009
INPP5E	NC_000009.11:g.139327599G>A	NM_019892.5:c.1159+8C>T	p.?	0.4092	0.5784
INPP5E	NC_000009.11:g.139329253C>T	NM_019892.5:c.875G>A	p.Arg292His	0.0325	0.0706
KCNV2	NC_000009.11:g.2717732C>T	NM_133497.3:c.-8C>T	p.?	0.005	0.0441
KCNV2	NC_000009.11:g.2718373G>A	NM_133497.3:c.634G>A	p.Glu212Lys	0.0009	0.0035
KCNV2	NC_000009.11:g.2718567G>A	NM_133497.3:c.828G>A	p.Ala276=	0.0668	0.1481
KCNV2	NC_000009.11:g.2719137C>T	NM_133497.3:c.1356+42C>T	p.?	0.0536	0.1054
KCNV2	NC_000009.11:g.2722067_2722070dup	NM_133497.3:c.1356+2972_1356+2975dup	p.?	0.0456	0.1773
KCNV2	NC_000009.11:g.2722457G>A	NM_133497.3:c.1356+3362G>A	p.?	0.0259	0.0469
KCNV2	NC_000009.11:g.2729470G>A	NM_133497.3:c.1381G>A	p.Gly461Arg	0.0124	0.024
TOPORS	NC_000009.11:g.32541849T>G	NM_005802.4:c.2674A>C	p.Lys892Gln	0.0004	0.0009
TOPORS	NC_000009.11:g.32542408A>G	NM_005802.4:c.2115T>C	p.Thr705=	0.012	0.0921
TOPORS	NC_000009.11:g.32543285T>G	NM_005802.4:c.1238A>C	p.Gln413Pro	0.1519	0.2412
MIR204	NC_000009.11:g.73424994T>G	NR_029621.1:n.7A>C		0.0953	0.2964
CEP78	NC_000009.11:g.80879173C>T	NM_001098802.2:c.1569C>T	p.Gly523=	0.326	0.5828
CEP78	NC_000009.11:g.80879260G>A	NM_001098802.2:c.1628+28G>A	p.?	0.0547	0.1366
CEP78	NC_000009.11:g.80880442C>A	NM_001098802.2:c.1783C>A	p.Gln595Lys	0.3043	0.5156
CEP78	NC_000009.11:g.80881357G>C	NM_001098802.2:c.1849-1G>C	p.?	0.1848	0.2882
PAX2	NC_000010.10:g.102508548del	NM_003990.4:c.44-955del	p.?	0.5646	0.9217
PDZD7	NC_000010.10:g.102769034C>T	NM_001195263.1:c.2691G>A	p.Gly897=	0.0022	0.0095
PDZD7	NC_000010.10:g.102770125C>T	NM_001195263.1:c.2521G>A	p.Glu841Lys	0	0
PDZD7	NC_000010.10:g.102770315A>G	NM_001195263.1:c.2331T>C	p.Arg777=	0.0162	0.025
PDZD7	NC_000010.10:g.102770321G>A	NM_001195263.1:c.2325C>T	p.Arg775=	0.0052	0.0246
PDZD7	NC_000010.10:g.102778787C>A	NM_001195263.1:c.1116G>T	p.Thr372=	0	0
PDZD7	NC_000010.10:g.102778895G>A	NM_001195263.1:c.1008C>T	p.Pro336=	0.6329	0.9792
PDZD7	NC_000010.10:g.102782113A>T	NM_001195263.1:c.572T>A	p.Val191Glu	0.3604	0.7032
PDZD7	NC_000010.10:g.102789710A>C	NM_001195263.1:c.226+41T>G	p.?	0.0075	0.0296
ARL3	NC_000010.10:g.104436296_104436297del	NM_004311.3:c.*354_*355del	p.?	0.0592	0.7547
ARL3	NC_000010.10:g.104445788G>T	NM_004311.3:c.316-30C>A	p.?	0	0
ARL3	NC_000010.10:g.104449723T>C	NM_004311.3:c.265-23A>G	p.?	0	0
HTRA1	NC_000010.10:g.124266389C>T	NM_002775.4:c.960C>T	p.Asp320=	0.0011	0.005
OAT	NC_000010.10:g.126089464T>G	NM_000274.3:c.1104A>C	p.Val368=	0	0
OAT	NC_000010.10:g.126094541G>A	NM_000274.3:c.521-409C>T	p.?	0.3728	0.6223
OAT	NC_000010.10:g.126097579C>T	NM_000274.3:c.200-45G>A	p.?	0.0219	0.064
OPTN	NC_000010.10:g.13154572A>G	NM_001008211.1:c.489A>G	p.Glu163=	0.1513	0.2797
PHYH	NC_000010.10:g.13320279A>C	NM_001323082.1:c.*22T>G	p.?	0.3417	0.6291
ACBD5	NC_000010.10:g.27494196G>A	NM_001352568.1:c.1459-19C>T	p.?	0.0053	0.0116
ACBD5	NC_000010.10:g.27508614T>G	NM_001352568.1:c.679+38A>C	p.?	0.0361	0.0565
RBP3	NC_000010.10:g.48386085T>C	NM_002900.2:c.3055-48A>G	p.?	0.0728	0.1845
RBP3	NC_000010.10:g.48389477C>T	NM_002900.2:c.1401G>A	p.Pro467=	0.0231	0.0849
RBP3	NC_000010.10:g.48390466C>T	NM_002900.2:c.412G>A	p.Val138Ile	0.0067	0.0451
ERCC6	NC_000010.10:g.50665473G>T	NM_000124.3:c.*1388C>A	p.?	0	0
ERCC6	NC_000010.10:g.50678364G>A	NM_000124.3:c.3642C>T	p.Asp1214=	0.0016	0.0062
ERCC6	NC_000010.10:g.50686481T>G	NM_000124.3:c.2205A>C	p.Arg735=	0.0012	0.0098
ERCC6	NC_000010.10:g.50708610C>A	NM_000124.3:c.1659G>T	p.Lys553Asn	0.0181	0.0832
ERCC6	NC_000010.10:g.50723474G>A	NM_000124.3:c.1397+8605C>T	p.?	0.0008	0.0046
ERCC6	NC_000010.10:g.50724538A>C	NM_000124.3:c.1397+7541T>G	p.?	0.0492	0.113
ERCC6	NC_000010.10:g.50724750G>A	NM_000124.3:c.1397+7329C>T	p.?	0.0025	0.0054
ERCC6	NC_000010.10:g.50732568G>A	NM_000124.3:c.908C>T	p.Thr303Met	0.002	0.0062
PCDH15	NC_000010.10:g.55582184_55582192del	NM_001142763.1:c.5315_5323del	p.Leu1772_Pro1774del	0.1303	0.2104
PCDH15	NC_000010.10:g.55582230_55582232del	NM_001142763.1:c.5275_5277del	p.Pro1759del	0.15	0.2319
PCDH15	NC_000010.10:g.55582232G>C	NM_001142763.1:c.5275C>G	p.Pro1759Ala	0	0
PCDH15	NC_000010.10:g.55582636T>C	NM_001142763.1:c.4871A>G	p.Asn1624Ser	0.5314	0.875
PCDH15	NC_000010.10:g.55582753A>G	NM_001142763.1:c.4754T>C	p.Val1585Ala	0.0446	0.4767
PCDH15	NC_000010.10:g.55590946C>T	NM_001142763.1:c.4217+129G>A	p.?	0	0
PCDH15	NC_000010.10:g.55600288T>C	NM_001142763.1:c.3822-32A>G	p.?	0	0
PCDH15	NC_000010.10:g.55663054G>T	NM_001142763.1:c.3465C>A	p.Ile1155=	0.0496	0.3184
PCDH15	NC_000010.10:g.55698752T>C	NM_001142763.1:c.3248-37A>G	p.?	0.094	0.9717
PCDH15	NC_000010.10:g.55721636C>A	NM_001142763.1:c.2900G>T	p.Arg967Leu	0.2635	0.5058
PCDH15	NC_000010.10:g.55779975C>A	NM_001142763.1:c.2743G>T	p.Ala915Ser	0.012	0.1162
PCDH15	NC_000010.10:g.55780078C>T	NM_001142763.1:c.2640G>A	p.Ser880=	0.3425	0.5745
PCDH15	NC_000010.10:g.55782992G>C	NM_001142763.1:c.2236-35C>G	p.?	0.205	0.3663
PCDH15	NC_000010.10:g.55849865T>C	NM_001142763.1:c.1933-42A>G	p.?	0.0205	0.2119
PCDH15	NC_000010.10:g.56077042A>G	NM_001142763.1:c.880T>C	p.Leu294=	0.0004	0.0009
HKDC1	NC_000010.10:g.71025447C>T	NM_025130.3:c.2479C>T	p.Arg827Trp	0.3841	0.6518
HK1	NC_000010.10:g.71055452T>C	NM_001322365.1:c.168+16T>C	p.?	0.1997	0.7745
HK1	NC_000010.10:g.71142492C>T	NM_001322365.1:c.1620C>T	p.Asn540=	0.471	0.9623
HK1	NC_000010.10:g.71152072C>T	NM_001322365.1:c.2324+8C>T	p.?	0.0008	0.0029
HK1	NC_000010.10:g.71158514G>A	NM_001322365.1:c.2644G>A	p.Glu882Lys	0.0012	0.0109
COL13A1	NC_000010.10:g.71686934C>A	NM_001130103.1:c.1389+68C>A	p.?	0.0924	0.1838
CDH23	NC_000010.10:g.73199631T>C	NM_022124.5:c.43T>C	p.Leu15=	0.0016	0.0037
CDH23	NC_000010.10:g.73330516C>A	NM_022124.5:c.625-31C>A	p.?	0.025	0.052
CDH23	NC_000010.10:g.73405390C>T	NM_022124.5:c.1141-198C>T	p.?	0.1137	0.7637
CDH23	NC_000010.10:g.73439194C>G	NM_022124.5:c.1803C>G	p.Val601=	0.0129	0.0282
CDH23	NC_000010.10:g.73466670C>T	NM_022124.5:c.2970C>T	p.Asp990=	0.337	0.6074
CDH23	NC_000010.10:g.73475833G>T	NM_022124.5:c.3369+3263G>T	p.?	0	0
CDH23	NC_000010.10:g.73491829C>T	NM_022124.5:c.3801C>T	p.Thr1267=	0.1404	0.2531
CDH23	NC_000010.10:g.73491873A>G	NM_022124.5:c.3845A>G	p.Asn1282Ser	0.3007	0.5342
CDH23	NC_000010.10:g.73492027G>A	NM_022124.5:c.3999G>A	p.Val1333=	0.3334	0.9458
CDH23	NC_000010.10:g.73520649G>A	NM_022124.5:c.4846-16788G>A	p.?	0.0456	0.0759
CDH23	NC_000010.10:g.73521383A>G	NM_022124.5:c.4846-16054A>G	p.?	0.0029	0.0506
CDH23	NC_000010.10:g.73537641C>T	NM_022124.5:c.5050C>T	p.Arg1684Cys	0.0453	0.0921
CDH23	NC_000010.10:g.73544094G>A	NM_022124.5:c.5419G>A	p.Val1807Met	0.0909	0.8519
CDH23	NC_000010.10:g.73544689C>T	NM_022124.5:c.5544C>T	p.Asp1848=	0.39	0.7673
CDH23	NC_000010.10:g.73553333C>A	NM_022124.5:c.6648C>A	p.Ala2216=	0	0
CDH23	NC_000010.10:g.73553365A>C	NM_022124.5:c.6680A>C	p.Gln2227Pro	0.0029	0.0278
CDH23	NC_000010.10:g.73565712G>A	NM_022124.5:c.8022G>A	p.Gln2674=	0.5203	0.8321
CDH23	NC_000010.10:g.73574873C>T	NM_022124.5:c.9903C>T	p.Pro3301=	0.198	0.8708
CDH23	NC_000010.10:g.73574988C>T	NM_022124.5:c.10018C>T	p.Leu3340Phe	0.0021	0.0172
CDHR1	NC_000010.10:g.85961656T>G	NM_033100.3:c.619T>G	p.Tyr207Asp	0.0004	0.0009
CDHR1	NC_000010.10:g.85962879G>A	NM_033100.3:c.783G>A	p.Pro261=	0.3052	0.5891
CDHR1	NC_000010.10:g.85965533C>T	NM_033100.3:c.863-50C>T	p.?	0.1037	0.5347
CDHR1	NC_000010.10:g.85968172G>A	NM_033100.3:c.1167+39G>A	p.?	0.0016	0.0037
CDHR1	NC_000010.10:g.85972913G>A	NM_033100.3:c.1849G>A	p.Ala617Thr	0.047	0.1246
CDHR1	NC_000010.10:g.85972932A>G	NM_033100.3:c.1868A>G	p.Asn623Ser	0.3849	0.9354
CDHR1	NC_000010.10:g.85973121G>A	NM_033100.3:c.2040+17G>A	p.?	0.2831	0.4814
RGR	NC_000010.10:g.86008759T>C	NM_002921.3:c.330T>C	p.Ser110=	0.0658	0.097
KIF11	NC_000010.10:g.94373438A>G	NM_004523.3:c.1032+62A>G	p.?	0.1051	0.1751
PDE6C	NC_000010.10:g.95372734G>T	NM_006204.3:c.252G>T	p.Leu84=	0.1305	0.2138
PDE6C	NC_000010.10:g.95418651T>C	NM_006204.3:c.2037-7T>C	p.?	0.238	0.4494
PDE6C	NC_000010.10:g.95418708C>T	NM_006204.3:c.2087C>T	p.Thr696Met	0.0719	0.2124
PDE6C	NC_000010.10:g.95418927G>A	NM_006204.3:c.2208+3G>A	p.?	0.0016	0.0062
YAP1	NC_000011.9:g.101981636G>A	NM_001282101.1:c.57G>A	p.Pro19=	0.0032	0.009
CEP164	NC_000011.9:g.117222691C>A	NM_014956.4:c.380C>A	p.Pro127His	0.2809	0.4973
CEP164	NC_000011.9:g.117226109G>A	NM_014956.4:c.393+3405G>A	p.?	0.2679	0.4968
CEP164	NC_000011.9:g.117258047T>C	NM_014956.4:c.1853T>C	p.Met618Thr	0.0046	0.0481
CEP164	NC_000011.9:g.117263720C>T	NM_014956.4:c.2494C>T	p.Leu832Phe	0.0012	0.0026
CEP164	NC_000011.9:g.117267274C>T	NM_014956.4:c.3225C>T	p.Thr1075=	0.0643	0.677
CEP164	NC_000011.9:g.117267338A>G	NM_014956.4:c.3278+11A>G	p.?	0.0099	0.0194
CEP164	NC_000011.9:g.117282820C>A	NM_014956.4:c.4319C>A	p.Ala1440Asp	0.0032	0.0065
C1QTNF5	NC_000011.9:g.119210476C>A	NM_001278431.1:c.297G>T	p.Ser99=	0.0032	0.0065
C1QTNF5	NC_000011.9:g.119210582G>A	NM_001278431.1:c.215-24C>T	p.?	0.2452	0.4088
C1QTNF5	NC_000011.9:g.119210896G>T	NM_001278431.1:c.212C>A	p.Pro71Gln	0.0036	0.0243
TEAD1	NC_000011.9:g.12961457A>G	NM_021961.5:c.*2688A>G	p.?	0.0127	0.026
USH1C	NC_000011.9:g.17532087G>A	NM_153676.3:c.1414-19C>T	p.?	0.0018	0.0139
USH1C	NC_000011.9:g.17542882G>A	NM_153676.3:c.1085+11C>T	p.?	0.0081	0.0163
USH1C	NC_000011.9:g.17554917C>A	NM_153676.3:c.37-48G>T	p.?	0.0663	0.5328
ZNF408	NC_000011.9:g.46726974G>C	NM_024741.2:c.1724G>C	p.Gly575Ala	0.0016	0.0166
TMEM216	NC_000011.9:g.61165398T>C	NM_001173991.2:c.382T>C	p.Cys128Arg	0.002	0.0044
BEST1	NC_000011.9:g.61719268A>G	NM_001139443.1:c.-29+1369A>G	p.?	0	0
BEST1	NC_000011.9:g.61719951_61719955del	NM_001139443.1:c.-29+2052_-29+2056del	p.?	0	0
BEST1	NC_000011.9:g.61720116_61720118del	NM_001139443.1:c.-29+2217_-29+2219del	p.?	0.0457	0.1502
BEST1	NC_000011.9:g.61720118del	NM_001139443.1:c.-29+2219del	p.?	0.4758	0.8182
BEST1	NC_000011.9:g.61722230_61722231del	NM_001139443.1:c.-28-349_-28-348del	p.?	0	0
BEST1	NC_000011.9:g.61722811G>A	NM_001139443.1:c.67+138G>A	p.?	0.0446	0.0713
BEST1	NC_000011.9:g.61725278A>G	NM_001139443.1:c.535-340A>G	p.?	0	0
BEST1	NC_000011.9:g.61725597A>T	NM_001139443.1:c.535-21A>T	p.?	0	0
BEST1	NC_000011.9:g.61725599A>C	NM_001139443.1:c.535-19A>C	p.?	0	0
BEST1	NC_000011.9:g.61725609_61725614dup	NM_001139443.1:c.535-9_535-4dup	p.?	0.0099	0.0232
BEST1	NC_000011.9:g.61730252G>T	NM_001139443.1:c.1446G>T	p.Thr482=	0	0
BEST1	NC_000011.9:g.61730325C>T	NM_001139443.1:c.1519C>T	p.Leu507Phe	0.0438	0.0836
ASRGL1	NC_000011.9:g.62159582G>A	NM_025080.3:c.753G>A	p.Ser251=	0.1679	0.3124
ROM1	NC_000011.9:g.62380800G>A	NM_000327.3:c.47G>A	p.Arg16His	0.0963	0.184
ROM1	NC_000011.9:g.62380920C>G	NM_000327.3:c.167C>G	p.Ser56Cys	0.0094	0.019
ROM1	NC_000011.9:g.62382042C>T	NM_000327.3:c.838-51C>T	p.?	0.3639	0.9717
ROM1	NC_000011.9:g.62382241C>T	NM_000327.3:c.986C>T	p.Ala329Val	0.0085	0.0163
BBS1	NC_000011.9:g.66278524C>A	NM_024649.4:c.88C>A	p.Pro30Thr	0.0021	0.0046
BBS1	NC_000011.9:g.66281889G>A	NM_024649.4:c.172G>A	p.Asp58Asn	0	0
BBS1	NC_000011.9:g.66283136G>C	NM_024649.4:c.480-28G>C	p.?	0.0163	0.0271
BBS1	NC_000011.9:g.66290983T>C	NM_024649.4:c.887T>C	p.Ile296Thr	0.0099	0.0641
CABP4	NC_000011.9:g.67223614G>A	NM_145200.3:c.367-45G>A	p.?	0.0203	0.0415
CABP4	NC_000011.9:g.67223786C>T	NM_145200.3:c.414C>T	p.Phe138=	0.0088	0.0185
CABP4	NC_000011.9:g.67223965C>T	NM_145200.3:c.541+52C>T	p.?	0.0142	0.0361
CABP4	NC_000011.9:g.67225168G>A	NM_145200.3:c.651+15G>A	p.?	0.0537	0.0956
CABP4	NC_000011.9:g.67226102_67226103del	NM_145200.3:c.800_801del	p.Glu267Valfs*92	0.0032	0.007
LRP5	NC_000011.9:g.68115514C>T	NM_002335.3:c.291C>T	p.Ala97=	0.0488	0.093
LRP5	NC_000011.9:g.68125310G>A	NM_002335.3:c.681G>A	p.Ser227=	0.0029	0.0202
LRP5	NC_000011.9:g.68171842A>G	NM_002335.3:c.1801+675A>G	p.?	0.1734	0.2897
ARHGEF17	NC_000011.9:g.73071006C>T	NM_014786.3:c.4206+9C>T	p.?	0.5607	0.8956
CAPN5	NC_000011.9:g.76804675G>A	NM_004055.4:c.166-53G>A	p.?	0.0701	0.0973
CAPN5	NC_000011.9:g.76804839C>T	NM_004055.4:c.277C>T	p.Arg93Trp	0.005	0.0164
CAPN5	NC_000011.9:g.76825456C>A	NM_004055.4:c.675C>A	p.Gly225=	0.0143	0.1466
MYO7A	NC_000011.9:g.76858837C>T	NM_000260.3:c.133-7C>T	p.?	0.4834	0.7595
MYO7A	NC_000011.9:g.76867115C>A	NM_000260.3:c.448C>A	p.Arg150=	0.0421	0.1801
MYO7A	NC_000011.9:g.76868392A>G	NM_000260.3:c.803A>G	p.Lys268Arg	0.0949	0.1743
MYO7A	NC_000011.9:g.76894215G>A	NM_000260.3:c.3375+13G>A	p.?	0.0086	0.0782
MYO7A	NC_000011.9:g.76895855C>G	NM_000260.3:c.3503+95C>G	p.?	0.1816	0.3959
MYO7A	NC_000011.9:g.76901849G>A	NM_000260.3:c.3858G>A	p.Ala1286=	0.0168	0.1878
MYO7A	NC_000011.9:g.76910631G>A	NM_000260.3:c.4620G>A	p.Ala1540=	0.1625	0.8145
MYO7A	NC_000011.9:g.76916624C>A	NM_000260.3:c.5598C>A	p.Leu1866=	0.2137	0.5361
TUB	NC_000011.9:g.8103021C>T	NM_003320.4:c.204-8136C>T	p.?	0.4263	0.7472
TUB	NC_000011.9:g.8118823G>A	NM_003320.4:c.901G>A	p.Val301Ile	0.0106	0.0155
TMEM126A	NC_000011.9:g.85366756G>A	NM_032273.3:c.395+4G>A	p.?	0.0046	0.007
FZD4	NC_000011.9:g.86662673G>A	NM_012193.3:c.1125C>T	p.Gly375=	0.002	0.0163
FZD4	NC_000011.9:g.86663342G>A	NM_012193.3:c.456C>T	p.Asn152=	0	0
FZD4	NC_000011.9:g.86666010C>G	NM_012193.3:c.118G>C	p.Glu40Gln	0.0284	0.0916
MVK	NC_000012.11:g.110013767C>A	NM_000431.3:c.79-36C>A	p.?	0.0035	0.0062
MVK	NC_000012.11:g.110034320G>A	NM_000431.3:c.1129G>A	p.Val377Ile	0.1578	0.2361
IFT81	NC_000012.11:g.110605745C>T	NM_001143779.1:c.1188+4875C>T	p.?	0.4712	0.8832
CACNA2D4	NC_000012.11:g.1902879G>A	NM_172364.4:c.3356C>T	p.Pro1119Leu	0.2187	0.4237
CACNA2D4	NC_000012.11:g.1908896C>T	NM_172364.4:c.2975-35G>A	p.?	0.4564	0.8302
CACNA2D4	NC_000012.11:g.1909033G>A	NM_172364.4:c.2974+133C>T	p.?	0.0575	0.0923
CACNA2D4	NC_000012.11:g.1920890C>T	NM_172364.4:c.2552-1G>A	p.?	0.0024	0.0086
CACNA2D4	NC_000012.11:g.1940199G>A	NM_172364.4:c.2551+9706C>T	p.?	0.0389	0.0682
CACNA2D4	NC_000012.11:g.1943708A>G	NM_172364.4:c.2551+6197T>C	p.?	0.0015	0.0032
CACNA2D4	NC_000012.11:g.1963124T>C	NM_172364.4:c.2239A>G	p.Met747Val	0.0737	0.7815
CACNA2D4	NC_000012.11:g.1965519T>C	NM_172364.4:c.2009-124A>G	p.?	0.1911	0.4717
CACNA2D4	NC_000012.11:g.1987579G>C	NM_172364.4:c.1645-24C>G	p.?	0.0894	0.1859
CACNA2D4	NC_000012.11:g.1988959C>A	NM_172364.4:c.1563+11G>T	p.?	0.0299	0.0614
COL2A1	NC_000012.11:g.48369809A>G	NM_001844.4:c.3534T>C	p.Asn1178=	0.0392	0.4286
COL2A1	NC_000012.11:g.48373356G>A	NM_001844.4:c.2680-9C>T	p.?	0.028	0.0467
COL2A1	NC_000012.11:g.48375565G>C	NM_001844.4:c.2403C>G	p.Gly801=	0.0005	0.0013
COL2A1	NC_000012.11:g.48381008G>A	NM_001844.4:c.1266+44C>T	p.?	0.1857	0.295
RDH5	NC_000012.11:g.56115176C>T	NM_002905.3:c.208C>T	p.Arg70Trp	0.0071	0.014
RDH5	NC_000012.11:g.56118252G>C	NM_002905.3:c.880G>C	p.Ala294Pro	0.0008	0.0018
GNB3	NC_000012.11:g.6952812C>T	NM_002075.3:c.447C>T	p.Cys149=	0.0124	0.0457
CCT2	NC_000012.11:g.69991442G>A	NM_006431.2:c.1127G>A	p.Arg376His	0.0032	0.0145
CEP290	NC_000012.11:g.88486597T>C	NM_025114.3:c.3322A>G	p.Asn1108Asp	0	0
POC1B	NC_000012.11:g.89853510del	NM_172240.2:c.1033-15del	p.?	0.1189	0.174
POC1B	NC_000012.11:g.89916968G>A	NM_172240.2:c.100+1929C>T	p.?	0.2572	0.422
POC1B	NC_000012.11:g.89917375T>C	NM_172240.2:c.100+1522A>G	p.?	0	0
RB1	NC_000013.10:g.48878090C>T	NM_000321.2:c.42C>T	p.Ala14=	0.1388	0.3256
RB1	NC_000013.10:g.48916887A>G	NM_000321.2:c.380+37A>G	p.?	0.639	0.9531
RB1	NC_000013.10:g.48951163G>C	NM_000321.2:c.1325G>C	p.Gly442Ala	0.0008	0.0018
RB1	NC_000013.10:g.48953701C>T	NM_000321.2:c.1333-29C>T	p.?	0.0616	0.2301
RB1	NC_000013.10:g.48985975A>G	NM_000321.2:c.1695+30396A>G	p.?	0.6315	0.9342
RB1	NC_000013.10:g.49034024dup	NM_000321.2:c.2106+55dup	p.?	0	0
RB1	NC_000013.10:g.49039094C>T	NM_000321.2:c.2212-40C>T	p.?	0	0
RB1	NC_000013.10:g.49039375G>A	NM_000321.2:c.2360G>A	p.Arg787Gln	0.0057	0.0139
RB1	NC_000013.10:g.49047451A>G	NM_000321.2:c.2490-45A>G	p.?	0.5727	0.8272
RB1	NC_000013.10:g.49050826G>A	NM_000321.2:c.2521-11G>A	p.?	0.6329	0.9179
TECPR2	NC_000014.8:g.102916165C>T	NM_014844.4:c.3275C>T	p.Ser1092Leu	0.3988	0.644
RPGRIP1	NC_000014.8:g.21762981C>G	NM_020366.3:c.218+13C>G	p.?	0.3286	0.6889
RPGRIP1	NC_000014.8:g.21786225A>G	NM_020366.3:c.1306+216A>G	p.?	0	0
RPGRIP1	NC_000014.8:g.21790154C>T	NM_020366.3:c.1753C>T	p.Pro585Ser	0.1666	0.3206
RPGRIP1	NC_000014.8:g.21792781G>T	NM_020366.3:c.1767G>T	p.Gln589His	0.2852	0.4896
NRL	NC_000014.8:g.24550514G>A	NM_001354768.1:c.645C>T	p.Tyr215=	0.0022	0.0055
NRL	NC_000014.8:g.24566272G>A	NM_001354768.1:c.-27-14188C>T	p.?	0	0
NRL	NC_000014.8:g.24572980C>T	NM_001354768.1:c.-28+10951G>A	p.?	0.0032	0.0065
NRL	NC_000014.8:g.24584111G>A	NM_001354768.1:c.-208C>T	p.?	0	0
KIAA0586	NC_000014.8:g.58917309A>T	NM_001244189.1:c.1133A>T	p.Glu378Val	0.213	0.4424
RDH11	NC_000014.8:g.68144418G>A	NM_016026.3:c.*620C>T	p.?	0.0575	0.3448
RDH11	NC_000014.8:g.68157971C>T	NM_016026.3:c.350-10G>A	p.?	0.0925	0.1503
RDH11	NC_000014.8:g.68162424T>C	NM_016026.3:c.-4A>G	p.?	0.0028	0.0145
TTLL5	NC_000014.8:g.76198678T>C	NM_015072.4:c.1043-3T>C	p.?	0.0008	0.0033
TTLL5	NC_000014.8:g.76249778G>A	NM_015072.4:c.2891G>A	p.Arg964Gln	0.2811	0.9833
SPATA7	NC_000014.8:g.88892590G>A	NM_018418.4:c.387G>A	p.Pro129=	0.0285	0.2425
SPATA7	NC_000014.8:g.88904357G>A	NM_018418.4:c.1391G>A	p.Arg464His	0.0016	0.0062
TTC8	NC_000014.8:g.89312961T>C	NM_001288781.1:c.614T>C	p.Val205Ala	0.0111	0.0985
TTC8	NC_000014.8:g.89313009T>C	NM_001288781.1:c.662T>C	p.Ile221Thr	0	0
FBLN5	NC_000014.8:g.92353584C>T	NM_006329.3:c.692G>A	p.Arg231His	0.008	0.0376
OCA2	NC_000015.9:g.28234712G>A	NM_000275.2:c.1182+35C>T	p.?	0.0812	0.1506
TRPM1	NC_000015.9:g.31294554G>A	NM_001252020.1:c.4400C>T	p.Thr1467Met	0.0904	0.8141
TRPM1	NC_000015.9:g.31294996C>T	NM_001252020.1:c.3958G>A	p.Glu1320Lys	0.5673	0.9472
TRPM1	NC_000015.9:g.31318422C>G	NM_001252020.1:c.3600G>C	p.Gln1200His	0.3599	0.628
TRPM1	NC_000015.9:g.31323398T>C	NM_001252020.1:c.3004-38A>G	p.?	0	0
TRPM1	NC_000015.9:g.31327712C>T	NM_001252020.1:c.2751+37G>A	p.?	0.002	0.0087
TRPM1	NC_000015.9:g.31327713G>A	NM_001252020.1:c.2751+36C>T	p.?	0.052	0.0973
TRPM1	NC_000015.9:g.31341603G>A	NM_001252020.1:c.1598C>T	p.Pro533Leu	0.0018	0.0057
TRPM1	NC_000015.9:g.31352788T>A	NM_001252020.1:c.1273A>T	p.Ile425Leu	0.0004	0.0009
TRPM1	NC_000015.9:g.31359260_31359263del	NM_001252020.1:c.669+3_669+6del	p.?	0.0016	0.0111
TRPM1	NC_000015.9:g.31453136G>A	NM_001252020.1:c.27C>T	p.Leu9=	0.1423	0.2691
TRPM1	NC_000015.9:g.31453164T>C	NM_001252020.1:c.-2A>G	p.?	0.0746	0.1721
TUBGCP4	NC_000015.9:g.43678117G>A	NM_001286414.2:c.852G>A	p.Gln284=	0.1673	0.5034
TUBGCP4	NC_000015.9:g.43687362G>A	NM_001286414.2:c.1065+7G>A	p.?	0.3891	0.6505
SLC24A1	NC_000015.9:g.65942822C>T	NM_004727.2:c.2335C>T	p.Pro779Ser	0	0
SLC24A1	NC_000015.9:g.65947058_65947060del	NM_004727.2:c.*641_*643del	p.?	0.3881	0.5792
NR2E3	NC_000015.9:g.72103848C>T	NM_014249.3:c.144C>T	p.Arg48=	0.0011	0.0042
NR2E3	NC_000015.9:g.72104788C>T	NM_014249.3:c.684C>T	p.Leu228=	0	0
NR2E3	NC_000015.9:g.72106860del	NM_014249.3:c.1100+402del	p.?	0	0
PKM	NC_000015.9:g.72523338C>T	NM_001206796.2:c.-10G>A	p.?	0.4037	0.7053
BBS4	NC_000015.9:g.73004636A>G	NM_033028.4:c.208A>G	p.Ile70Val	0.0435	0.4566
BBS4	NC_000015.9:g.73028295A>T	NM_033028.4:c.1236A>T	p.Glu412Asp	0.1549	0.7153
RLBP1	NC_000015.9:g.89753717C>T	NM_000326.4:c.796-43G>A	p.?	0	0
RLBP1	NC_000015.9:g.89760328G>T	NM_000326.4:c.346+23C>A	p.?	0	0
RLBP1	NC_000015.9:g.89761813G>A	NM_000326.4:c.124C>T	p.Arg42Cys	0.002	0.0109
RLBP1	NC_000015.9:g.89761990C>T	NM_000326.4:c.13-66G>A	p.?	0.0096	0.3448
KIF7	NC_000015.9:g.90171681C>G	NM_198525.2:c.4001G>C	p.Gly1334Ala	0	0
GNPTG	NC_000016.9:g.1411903C>T	NM_032520.4:c.264C>T	p.Asn88=	0.0347	0.062
MKL2	NC_000016.9:g.14346354C>A	NM_001308142.1:c.2698C>A	p.Pro900Thr	0.0751	0.1414
IFT140	NC_000016.9:g.1561037G>A	NM_014714.3:c.4297C>T	p.Arg1433Cys	0.084	0.1399
IFT140	NC_000016.9:g.1561059C>T	NM_014714.3:c.4275G>A	p.Arg1425=	0	0
IFT140	NC_000016.9:g.1569929C>G	NM_014714.3:c.3993G>C	p.Gln1331His	0.2013	0.5251
IFT140	NC_000016.9:g.1570312C>T	NM_014714.3:c.3693G>A	p.Thr1231=	0.0322	0.0658
IFT140	NC_000016.9:g.1574847C>T	NM_014714.3:c.2935G>A	p.Glu979Lys	0.0128	0.0395
IFT140	NC_000016.9:g.1621411C>T	NM_014714.3:c.1649G>A	p.Arg550Gln	0.0072	0.0264
ABCC6	NC_000016.9:g.16248686C>T	NM_001171.5:c.4042-35G>A	p.?	0.0485	0.4928
ABCC6	NC_000016.9:g.16259579G>A	NM_001171.5:c.3207C>T	p.Tyr1069=	0.4652	0.7724
ABCC6	NC_000016.9:g.16263468G>A	NM_001171.5:c.2995+35C>T	p.?	0.0212	0.0422
ABCC6	NC_000016.9:g.16272776C>T	NM_001171.5:c.2294G>A	p.Arg765Gln	0.0039	0.0163
ABCC6	NC_000016.9:g.16281104A>T	NM_001171.5:c.1780-36T>A	p.?	0.0821	0.1469
ABCC6	NC_000016.9:g.16291932G>A	NM_001171.5:c.1284C>T	p.Asn428=	0.2347	0.588
ABCC6	NC_000016.9:g.16291968G>A	NM_001171.5:c.1248C>T	p.Asp416=	0.2298	0.4178
IFT140	NC_000016.9:g.1634347C>T	NM_014714.3:c.1230G>A	p.Ser410=	0.0242	0.0855
IFT140	NC_000016.9:g.1642571A>G	NM_014714.3:c.388T>C	p.Trp130Arg	0.0028	0.0062
HBM	NC_000016.9:g.216714T>C	NM_001003938.3:c.*7T>C	p.?	0.0025	0.0139
KIAA0556	NC_000016.9:g.27789047C>T	NM_015202.3:c.4668C>T	p.Thr1556=	0.0821	0.1425
CLN3	NC_000016.9:g.28500659G>A	NM_000086.2:c.174C>T	p.Ala58=	0.0163	0.1255
CLUAP1	NC_000016.9:g.3551028C>A	NM_015041.2:c.-40C>A	p.?	0	0
CLUAP1	NC_000016.9:g.3551084T>G	NM_015041.2:c.17T>G	p.Leu6Arg	0.005	0.0575
ZNF423	NC_000016.9:g.49669796G>A	NM_015069.4:c.3267C>T	p.Tyr1089=	0.4167	0.6459
ZNF423	NC_000016.9:g.49670008C>T	NM_015069.4:c.3055G>A	p.Gly1019Ser	0.0004	0.0009
ZNF423	NC_000016.9:g.49671919A>G	NM_015069.4:c.1144T>C	p.Ser382Pro	0.0762	0.1337
ZNF423	NC_000016.9:g.49672268G>A	NM_015069.4:c.795C>T	p.Cys265=	0.0834	0.3744
ZNF423	NC_000016.9:g.49764774T>G	NM_015069.4:c.185A>C	p.Glu62Ala	0.0004	0.0009
ZNF423	NC_000016.9:g.49856589T>G	NM_015069.4:c.8A>C	p.Lys3Thr	0.0052	0.0177
RPGRIP1L	NC_000016.9:g.53634361C>T	NM_015272.4:c.*1627G>A	p.?	0.5003	0.8172
RPGRIP1L	NC_000016.9:g.53705386C>T	NM_015272.4:c.1103+36G>A	p.?	0	0
RPGRIP1L	NC_000016.9:g.53705453A>G	NM_015272.4:c.1072T>C	p.Leu358=	0.1171	0.2237
RPGRIP1L	NC_000016.9:g.53730058A>T	NM_015272.4:c.230+5T>A	p.?	0	0
BBS2	NC_000016.9:g.56519464T>C	NM_031885.3:c.2059+38A>G	p.?	0.093	0.9853
BBS2	NC_000016.9:g.56534782C>T	NM_031885.3:c.1381G>A	p.Val461Met	0.006	0.0138
BBS2	NC_000016.9:g.56553790G>A	NM_031885.3:c.-16C>T	p.?	0.0032	0.0062
CNGB1	NC_000016.9:g.57931428C>T	NM_001297.4:c.3115G>A	p.Gly1039Arg	0.3507	0.555
CNGB1	NC_000016.9:g.57949260C>A	NM_001297.4:c.2218-21G>T	p.?	0.0368	0.0631
CNGB1	NC_000016.9:g.57954241del	NM_001297.4:c.1801+50del	p.?	0.2025	0.3595
CNGB1	NC_000016.9:g.57957265C>T	NM_001297.4:c.1555G>A	p.Asp519Asn	0.0321	0.281
CNGB1	NC_000016.9:g.57965676C>T	NM_001297.4:c.1479G>A	p.Pro493=	0.3325	0.551
CNGB1	NC_000016.9:g.57973295C>T	NM_001297.4:c.1372+39G>A	p.?	0.0036	0.0081
CNGB1	NC_000016.9:g.57994455A>G	NM_001297.4:c.535-21T>C	p.?	0.2119	0.3625
CNGB1	NC_000016.9:g.57994855G>A	NM_001297.4:c.459-36C>T	p.?	0.1641	0.8019
CNGB1	NC_000016.9:g.57997006C>A	NM_001297.4:c.291-38G>T	p.?	0.0024	0.0196
DHX38	NC_000016.9:g.72135085G>A	NM_014003.3:c.1379G>A	p.Arg460His	0.0028	0.0131
DHX38	NC_000016.9:g.72142259T>C	NM_014003.3:c.3098T>C	p.Ile1033Thr	0.0021	0.0039
ADAMTS18	NC_000016.9:g.77316803C>T	NM_199355.3:c.*1050G>A	p.?	0	0
ADAMTS18	NC_000016.9:g.77323312C>G	NM_199355.3:c.3403-4G>C	p.?	0.3844	0.588
ADAMTS18	NC_000016.9:g.77327042C>T	NM_199355.3:c.3120G>A	p.Gln1040=	0.3435	0.5296
ADAMTS18	NC_000016.9:g.77353798C>A	NM_199355.3:c.2480G>T	p.Arg827Leu	0.0467	0.0884
ADAMTS18	NC_000016.9:g.77356198T>C	NM_199355.3:c.2163+35A>G	p.?	0.0312	0.0588
ADAMTS18	NC_000016.9:g.77397889T>A	NM_199355.3:c.973-107A>T	p.?	0.0159	0.0288
ADAMTS18	NC_000016.9:g.77401292T>C	NM_199355.3:c.778+46A>G	p.?	0.3358	0.516
ADAMTS18	NC_000016.9:g.77465249C>G	NM_199355.3:c.438G>C	p.Gln146His	0.1128	0.4629
ADAMTS18	NC_000016.9:g.77468473G>A	NM_199355.3:c.90+30C>T	p.?	0.1225	0.2203
PRPF8	NC_000017.10:g.1556806A>G	NM_006445.3:c.6369+30T>C	p.?	0	0
PRPF8	NC_000017.10:g.1559926C>G	NM_006445.3:c.5619+16G>C	p.?	0.2006	0.3184
PRPF8	NC_000017.10:g.1564331T>A	NM_006445.3:c.4464A>T	p.Thr1488=	0.0371	0.0697
PRPF8	NC_000017.10:g.1581953T>C	NM_006445.3:c.1720-7A>G	p.?	0.0248	0.0519
PRPF8	NC_000017.10:g.1586856C>A	NM_006445.3:c.240G>T	p.Lys80Asn	0	0
GPR179	NC_000017.10:g.36482454G>C	NM_001004334.3:c.6998C>G	p.Ala2333Gly	0.01	0.0495
GPR179	NC_000017.10:g.36482691G>A	NM_001004334.3:c.6761C>T	p.Ser2254Phe	0.0078	0.0868
GPR179	NC_000017.10:g.36483477C>T	NM_001004334.3:c.5975G>A	p.Gly1992Asp	0.198	0.3367
GPR179	NC_000017.10:g.36483548G>A	NM_001004334.3:c.5904C>T	p.Ser1968=	0.0046	0.0083
GPR179	NC_000017.10:g.36483584G>A	NM_001004334.3:c.5868C>T	p.Ser1956=	0.0837	0.1539
GPR179	NC_000017.10:g.36484433G>C	NM_001004334.3:c.5019C>G	p.Thr1673=	0.1799	0.2903
GPR179	NC_000017.10:g.36484689G>A	NM_001004334.3:c.4763C>T	p.Ala1588Val	0.0093	0.065
GPR179	NC_000017.10:g.36484802T>C	NM_001004334.3:c.4650A>G	p.Leu1550=	0.0014	0.0165
GPR179	NC_000017.10:g.36487039C>G	NM_001004334.3:c.2413G>C	p.Glu805Gln	0.1396	0.3659
ITGB3	NC_000017.10:g.45384877A>G	NM_000212.2:c.2175A>G	p.Ser725=	0.0049	0.0093
MKS1	NC_000017.10:g.56285212C>T	NM_001321269.1:c.1273+43G>A	p.?	0.0111	0.0705
MKS1	NC_000017.10:g.56285567G>A	NM_001321269.1:c.1096-32C>T	p.?	0.2247	0.4117
MKS1	NC_000017.10:g.56288210C>T	NM_001321269.1:c.959-125G>A	p.?	0.0446	0.2762
MKS1	NC_000017.10:g.56290410G>A	NM_001321269.1:c.791C>T	p.Thr264Met	0.002	0.0065
CA4	NC_000017.10:g.58235810G>A	NM_000717.4:c.744+3G>A	p.?	0.0291	0.1111
RGS9	NC_000017.10:g.63156629G>A	NM_003835.3:c.313-25G>A	p.?	0.0609	0.0963
RGS9	NC_000017.10:g.63221248C>T	NM_003835.3:c.1536C>T	p.Arg512=	0.0004	0.0009
AIPL1	NC_000017.10:g.6328964C>A	NM_014336.4:c.971G>T	p.Arg324Leu	0.3771	0.6223
AIPL1	NC_000017.10:g.6329030C>A	NM_014336.4:c.905G>T	p.Arg302Leu	0.239	0.8854
AIPL1	NC_000017.10:g.6329819G>A	NM_014336.4:c.784+116C>T	p.?	0.2866	0.7075
AIPL1	NC_000017.10:g.6330327A>G	NM_014336.4:c.516T>C	p.His172=	0.24	0.7845
AIPL1	NC_000017.10:g.6337326G>A	NM_014336.4:c.189C>T	p.Ile63=	0.002	0.0131
PITPNM3	NC_000017.10:g.6367011del	NM_031220.3:c.2306+41del	p.?	0.0504	0.0859
PITPNM3	NC_000017.10:g.6374679G>C	NM_031220.3:c.1430-4C>G	p.?	0.0012	0.0072
PITPNM3	NC_000017.10:g.6377831A>G	NM_031220.3:c.1179T>C	p.Asp393=	0.0118	0.126
PITPNM3	NC_000017.10:g.6381247C>G	NM_031220.3:c.900+48G>C	p.?	0.0025	0.0054
PITPNM3	NC_000017.10:g.6386883C>T	NM_031220.3:c.541G>A	p.Val181Ile	0.5683	0.9378
ARSG	NC_000017.10:g.66303721G>A	NM_001267727.1:c.87G>A	p.Gly29=	0.1941	0.353
ARSG	NC_000017.10:g.66339709G>T	NM_001267727.1:c.219-36G>T	p.?	0.4557	0.8095
ARSG	NC_000017.10:g.66347790C>T	NM_001267727.1:c.529C>T	p.Pro177Ser	0.0672	0.1552
ARSG	NC_000017.10:g.66391235T>C	NM_001267727.1:c.1113T>C	p.Thr371=	0.0566	0.0937
PRCD	NC_000017.10:g.74536337G>T	NM_001077620.2:c.74+40G>T	p.?	0.0413	0.1091
GUCY2D	NC_000017.10:g.7907369C>T	NM_000180.3:c.921C>T	p.Ala307=	0.0273	0.0523
GUCY2D	NC_000017.10:g.7909735G>A	NM_000180.3:c.1081G>A	p.Val361Met	0.0424	0.0772
GUCY2D	NC_000017.10:g.7911240A>G	NM_000180.3:c.1567-9A>G	p.?	0.0004	0.0009
GUCY2D	NC_000017.10:g.7913860C>T	NM_000180.3:c.1749+956C>T	p.?	0	0
GUCY2D	NC_000017.10:g.7913878A>G	NM_000180.3:c.1749+974A>G	p.?	0	0
GUCY2D	NC_000017.10:g.7914144A>G	NM_000180.3:c.1749+1240A>G	p.?	0.3175	0.5128
GUCY2D	NC_000017.10:g.7914518A>G	NM_000180.3:c.1750-944A>G	p.?	0	0
GUCY2D	NC_000017.10:g.7918012C>T	NM_000180.3:c.2506C>T	p.Arg836Trp	0.0018	0.004
FSCN2	NC_000017.10:g.79496142C>T	NM_001077182.2:c.585C>T	p.Arg195=	0.0053	0.0325
FSCN2	NC_000017.10:g.79502080G>A	NM_001077182.2:c.829G>A	p.Val277Ile	0.0643	0.1374
FSCN2	NC_000017.10:g.79502118C>T	NM_001077182.2:c.867C>T	p.His289=	0.0088	0.0495
FSCN2	NC_000017.10:g.79502238A>G	NM_001077182.2:c.983+4A>G	p.?	0	0
FSCN2	NC_000017.10:g.79503950C>T	NM_001077182.2:c.1395C>T	p.Ser465=	0.0005	0.0073
AFG3L2	NC_000018.9:g.12329608C>T	NM_006796.2:c.2350G>A	p.Glu784Lys	0.0011	0.0028
AFG3L2	NC_000018.9:g.12352968A>C	NM_006796.2:c.1318+36T>G	p.?	0.01	0.0211
AFG3L2	NC_000018.9:g.12377152G>A	NM_006796.2:c.-71C>T	p.?	0.5167	0.9041
RAX	NC_000018.9:g.56936190G>C	NM_013435.2:c.*46C>G	p.?	0.3457	0.6977
RAX	NC_000018.9:g.56936414G>T	NM_013435.2:c.863C>A	p.Pro288Gln	0.0422	0.0945
LAMA1	NC_000018.9:g.6947128_6947131del	NM_005559.3:c.8844+31_8844+34del	p.?	0.1787	0.2698
LAMA1	NC_000018.9:g.6955524C>T	NM_005559.3:c.8095-60G>A	p.?	0.0025	0.0047
LAMA1	NC_000018.9:g.6978233C>T	NM_005559.3:c.6152G>A	p.Arg2051Gln	0.0541	0.1022
LAMA1	NC_000018.9:g.6983104C>T	NM_005559.3:c.5790G>A	p.Thr1930=	0.0081	0.0361
LAMA1	NC_000018.9:g.6999420C>T	NM_005559.3:c.4663+24G>A	p.?	0.0221	0.2206
LAMA1	NC_000018.9:g.7013883C>T	NM_005559.3:c.3294G>A	p.Ser1098=	0.2851	0.4476
LAMA1	NC_000018.9:g.7013982G>A	NM_005559.3:c.3195C>T	p.Cys1065=	0	0
LAMA1	NC_000018.9:g.7014008C>T	NM_005559.3:c.3169G>A	p.Asp1057Asn	0.0128	0.0362
LAMA1	NC_000018.9:g.7016617G>A	NM_005559.3:c.2862C>T	p.Ser954=	0.0016	0.0029
LAMA1	NC_000018.9:g.7017228A>T	NM_005559.3:c.2808+49T>A	p.?	0.0139	0.1497
LAMA1	NC_000018.9:g.7037641G>A	NM_005559.3:c.1673C>T	p.Ala558Val	0.3585	0.5891
LAMA1	NC_000018.9:g.7050866G>A	NM_005559.3:c.415C>T	p.Arg139Cys	0.0279	0.0542
LAMA1	NC_000018.9:g.7080274C>T	NM_005559.3:c.232+12G>A	p.?	0.0028	0.0247
PODNL1	NC_000019.9:g.14044890C>T	NM_024825.4:c.652-84G>A	p.?	0.1976	0.6897
REEP6	NC_000019.9:g.1497311A>T	NM_001329556.2:c.*101A>T	p.?	0.3078	0.8691
REEP6	NC_000019.9:g.1497542C>T	NM_001329556.2:c.*332C>T	p.?	0.4641	0.8586
RGS9BP	NC_000019.9:g.33167295G>C	NM_207391.2:c.126G>C	p.Lys42Asn	0.0283	0.0582
RGS9BP	NC_000019.9:g.33167917del	NM_207391.2:c.*40del	p.?	0.4682	0.698
RAX2	NC_000019.9:g.3770611C>G	NM_001319074.1:c.*8G>C	p.?	0	0
RAX2	NC_000019.9:g.3771649C>T	NM_001319074.1:c.230G>A	p.Arg77His	0.0025	0.0047
PAF1	NC_000019.9:g.39876714T>C	NM_019088.3:c.1513A>G	p.Ser505Gly	0.0173	0.2122
PRPF31	NC_000019.9:g.54631631G>A	NM_015629.3:c.1074-49G>A	p.?	0.011	0.0182
C3	NC_000019.9:g.6693437C>A	NM_000064.3:c.3216G>T	p.Arg1072=	0.174	0.3303
C3	NC_000019.9:g.6710692G>A	NM_000064.3:c.1644C>T	p.Ala548=	0.0024	0.0035
C3	NC_000019.9:g.6718146T>G	NM_000064.3:c.463A>C	p.Lys155Gln	0.2705	0.5365
ARHGEF18	NC_000019.9:g.7509131A>G	NM_001130955.1:c.838A>G	p.Ile280Val	0.0021	0.0047
ARHGEF18	NC_000019.9:g.7532208C>A	NM_001130955.1:c.2554C>A	p.Gln852Lys	0.0845	0.816
ARHGEF18	NC_000019.9:g.7534995C>T	NM_001130955.1:c.3350-17C>T	p.?	0.0004	0.0009
ARHGEF18	NC_000019.9:g.7535118G>A	NM_001130955.1:c.3456G>A	p.Ser1152=	0.003	0.0145
PNPLA6	NC_000019.9:g.7604777C>A	NM_001166111.1:c.441-27C>A	p.?	0.1225	0.454
PNPLA6	NC_000019.9:g.7604781C>T	NM_001166111.1:c.441-23C>T	p.?	0.0316	0.0561
PNPLA6	NC_000019.9:g.7606924G>A	NM_001166111.1:c.1250G>A	p.Arg417His	0.0008	0.0018
PNPLA6	NC_000019.9:g.7618859G>A	NM_001166111.1:c.2389G>A	p.Val797Met	0.1747	0.275
PNPLA6	NC_000019.9:g.7620232T>C	NM_001166111.1:c.2945T>C	p.Val982Ala	0	0
PNPLA6	NC_000019.9:g.7620464C>A	NM_001166111.1:c.2967-29C>A	p.?	0	0
MKKS	NC_000020.10:g.10393289G>A	NM_018848.3:c.874C>T	p.Leu292=	0.0081	0.1061
MKKS	NC_000020.10:g.10393439C>A	NM_018848.3:c.724G>T	p.Ala242Ser	0.5251	0.9546
JAG1	NC_000020.10:g.10620525A>C	NM_000214.3:c.3278T>G	p.Leu1093Arg	0	0
JAG1	NC_000020.10:g.10624398G>A	NM_000214.3:c.2458+28C>T	p.?	0.412	0.7479
JAG1	NC_000020.10:g.10629715G>A	NM_000214.3:c.1389C>T	p.Ser463=	0.0442	0.1242
JAG1	NC_000020.10:g.10632840T>C	NM_000214.3:c.945A>G	p.Thr315=	0.0004	0.0009
KIZ	NC_000020.10:g.21126256G>T	NM_018474.5:c.366G>T	p.Leu122=	0	0
ABHD12	NC_000020.10:g.25280830G>A	NM_015600.4:c.1157+2025C>T	p.?	0.1561	0.3562
ABHD12	NC_000020.10:g.25284255G>A	NM_015600.4:c.960C>T	p.His320=	0.0437	0.0719
IDH3B	NC_000020.10:g.2639144A>G	NM_006899.4:c.*253T>C	p.?	0.0584	0.2394
IDH3B	NC_000020.10:g.2639513G>A	NM_006899.4:c.1072-30C>T	p.?	0.4804	0.9027
IDH3B	NC_000020.10:g.2639728C>T	NM_006899.4:c.1072-245G>A	p.?	0	0
IDH3B	NC_000020.10:g.2644565G>T	NM_006899.4:c.117+6C>A	p.?	0.3696	0.9004
E2F1	NC_000020.10:g.32266027G>A	NM_005225.2:c.705C>T	p.Ser235=	0.0025	0.0139
CEP250	NC_000020.10:g.34067573C>T	NM_007186.5:c.2391C>T	p.Val797=	0.4034	0.7001
CEP250	NC_000020.10:g.34078517G>A	NM_007186.5:c.2641G>A	p.Glu881Lys	0.5107	0.7771
CEP250	NC_000020.10:g.34090737G>A	NM_007186.5:c.4540G>A	p.Glu1514Lys	0.0011	0.0028
CEP250	NC_000020.10:g.34092171C>T	NM_007186.5:c.5974C>T	p.Arg1992Cys	0.2934	0.3927
CEP250	NC_000020.10:g.34092213G>A	NM_007186.5:c.6016G>A	p.Asp2006Asn	0.5324	0.8038
PANK2	NC_000020.10:g.3870023G>A	NM_153638.3:c.276G>A	p.Arg92=	0.3588	0.6867
PANK2	NC_000020.10:g.3870335C>G	NM_153638.3:c.588C>G	p.Val196=	0.0262	0.1587
PRPF6	NC_000020.10:g.62654062C>T	NM_012469.3:c.1648-48C>T	p.?	0.0004	0.0009
PRPF6	NC_000020.10:g.62664374T>C	NM_012469.3:c.*28T>C	p.?	0.0068	0.0149
C21orf2	NC_000021.8:g.45758215C>T	NM_001271441.1:c.78-665G>A	p.?	0.0015	0.0045
C21orf2	NC_000021.8:g.45758966C>G	NM_001271441.1:c.77+35G>C	p.?	0.0016	0.0051
COL18A1	NC_000021.8:g.46927412A>T	NM_130445.3:c.3208-63A>T	p.?	0.0298	0.0943
GNB1L	NC_000022.10:g.19808167A>G	NM_053004.2:c.208T>C	p.Cys70Arg	0.3997	0.7579
GNB1L	NC_000022.10:g.19834745C>T	NM_053004.2:c.-21+7221G>A	p.?	0.0319	0.0459
HPS4	NC_000022.10:g.26860200G>A	NM_001349900.1:c.1450C>T	p.Arg484Cys	0.1504	0.2767
HPS4	NC_000022.10:g.26862073A>G	NM_001349900.1:c.707-3T>C	p.?	0.036	0.0995
TIMP3	NC_000022.10:g.33198582C>A	NM_000362.4:c.121+474C>A	p.?	0.3108	0.7467
TIMP3	NC_000022.10:g.33209556T>G	NM_000362.4:c.121+11448T>G	p.?	0.0032	0.0067
TIMP3	NC_000022.10:g.33210187_33210194del	NM_000362.4:c.121+12079_121+12086del	p.?	0.0457	0.303
TIMP3	NC_000022.10:g.33210301_33210302del	NM_000362.4:c.121+12193_121+12194del	p.?	0.4489	0.5925
TIMP3	NC_000022.10:g.33210310A>G	NM_000362.4:c.121+12202A>G	p.?	0	0
TIMP3	NC_000022.10:g.33210327_33210328del	NM_000362.4:c.121+12219_121+12220del	p.?	0	0
TIMP3	NC_000022.10:g.33211188C>T	NM_000362.4:c.121+13080C>T	p.?	0.5586	0.9934
TIMP3	NC_000022.10:g.33218159_33218160del	NM_000362.4:c.121+20051_121+20052del	p.?	0.0451	0.7692
TIMP3	NC_000022.10:g.33226654G>C	NM_000362.4:c.122-18785G>C	p.?	0	0
TIMP3	NC_000022.10:g.33226660G>C	NM_000362.4:c.122-18779G>C	p.?	0	0
TIMP3	NC_000022.10:g.33229417C>A	NM_000362.4:c.122-16022C>A	p.?	0.0132	0.1196
TIMP3	NC_000022.10:g.33229949C>T	NM_000362.4:c.122-15490C>T	p.?	0.1906	0.3732
TIMP3	NC_000022.10:g.33240883del	NM_000362.4:c.122-4556del	p.?	0.0639	0.3555
TIMP3	NC_000022.10:g.33241155_33241160del	NM_000362.4:c.122-4284_122-4279del	p.?	0	0
TIMP3	NC_000022.10:g.33241160G>C	NM_000362.4:c.122-4279G>C	p.?	0	0
TIMP3	NC_000022.10:g.33251766A>G	NM_000362.4:c.205-1470A>G	p.?	0.0032	0.0067
MKL1	NC_000022.10:g.40813116C>T	NM_001318139.1:c.2323-66G>A	p.?	0.0353	0.0589
ACO2	NC_000022.10:g.41903841C>G	NM_001098.2:c.220C>G	p.Leu74Val	0.3738	0.6514
TUBGCP6	NC_000022.10:g.50656684G>A	NM_020461.3:c.5102C>T	p.Ala1701Val	0	0
TUBGCP6	NC_000022.10:g.50657207G>A	NM_020461.3:c.4746C>T	p.Leu1582=	0.0043	0.0139
TUBGCP6	NC_000022.10:g.50659007A>G	NM_020461.3:c.3781T>C	p.Ser1261Pro	0	0
TUBGCP6	NC_000022.10:g.50659009A>G	NM_020461.3:c.3779T>C	p.Val1260Ala	0.0035	0.0074
TUBGCP6	NC_000022.10:g.50659014A>G	NM_020461.3:c.3774T>C	p.Asp1258=	0	0
TUBGCP6	NC_000022.10:g.50659017C>T	NM_020461.3:c.3771G>A	p.Ser1257=	0.0018	0.0065
TUBGCP6	NC_000022.10:g.50659114A>T	NM_020461.3:c.3674T>A	p.Val1225Asp	0.0004	0.0009
TUBGCP6	NC_000022.10:g.50659247C>T	NM_020461.3:c.3541G>A	p.Ala1181Thr	0.0093	0.0364
TUBGCP6	NC_000022.10:g.50659256T>C	NM_020461.3:c.3532A>G	p.Met1178Val	0.0049	0.0206
TUBGCP6	NC_000022.10:g.50659257G>A	NM_020461.3:c.3531C>T	p.Asp1177=	0.0075	0.0354
TUBGCP6	NC_000022.10:g.50659383C>T	NM_020461.3:c.3405G>A	p.Gly1135=	0	0
TUBGCP6	NC_000022.10:g.50659392A>G	NM_020461.3:c.3396T>C	p.Asn1132=	0.0497	0.1966
TUBGCP6	NC_000022.10:g.50659406T>G	NM_020461.3:c.3382A>C	p.Arg1128=	0.0117	0.0427
TUBGCP6	NC_000022.10:g.50665254G>C	NM_020461.3:c.1509C>G	p.Ser503=	0	0
TUBGCP6	NC_000022.10:g.50665540G>A	NM_020461.3:c.1413-34C>T	p.?	0.0039	0.0192
FRMD7	NC_000023.10:g.131219865G>A	NM_194277.2:c.497+83C>T	p.?	0.0781	0.1489
OFD1	NC_000023.10:g.13756958T>A	NM_003611.2:c.313-7T>A	p.?	0.0046	0.0092
OFD1	NC_000023.10:g.13764988T>C	NM_003611.2:c.744T>C	p.Asp248=	0	0
OPN1LW	NC_000023.10:g.153409714T>C	NM_020061.5:c.-44T>C	p.?	0.256	0.6302
OPN1LW	NC_000023.10:g.153420159T>C	NM_020061.5:c.689T>C	p.Ile230Thr	0.2297	0.3594
RS1	NC_000023.10:g.18658581G>T	NM_000330.3:c.*1543C>A	p.?	0.0408	0.0867
DMD	NC_000023.10:g.31139559A>G	NM_004006.2:c.*477T>C	p.?	0.1814	0.628
DMD	NC_000023.10:g.31139563G>A	NM_004006.2:c.*473C>T	p.?	0.0186	0.0696
DMD	NC_000023.10:g.31284835C>T	NM_004006.2:c.9225-5702G>A	p.?	0.0796	0.143
DMD	NC_000023.10:g.31676304T>A	NM_004006.2:c.7873-43A>T	p.?	0.0044	0.0315
DMD	NC_000023.10:g.32361289C>T	NM_004006.2:c.5701G>A	p.Ala1901Thr	0.0181	0.0376
DMD	NC_000023.10:g.32509493T>C	NM_004006.2:c.2523A>G	p.Gln841=	0.0016	0.0037
DMD	NC_000023.10:g.32583877T>C	NM_004006.2:c.1934A>G	p.Asp645Gly	0.0258	0.0913
DMD	NC_000023.10:g.32841503A>G	NM_004006.2:c.266T>C	p.Val89Ala	0	0
RPGR	NC_000023.10:g.38169914C>T	NM_001034853.1:c.732G>A	p.Lys244=	0.1883	0.3112
NYX	NC_000023.10:g.41333436G>C	NM_022567.2:c.730G>C	p.Glu244Gln	0.0019	0.0143
NYX	NC_000023.10:g.41334059G>C	NM_022567.2:c.1353G>C	p.Val451=	0	0
RP2	NC_000023.10:g.46739101dup	NM_006915.2:c.970-20dup	p.?	0.2752	0.6415
CACNA1F	NC_000023.10:g.49069139G>T	NM_005183.3:c.3963C>A	p.Ile1321=	0.0591	0.1191
CHM	NC_000023.10:g.85128186C>A	NM_000390.3:c.1641G>T	p.Leu547=	0.2206	0.348
MT-ATP6	NC_012920.1:g.8620C>T	NC_012920.1:c.MT-ATP6:94C>T	p.ATP6:Pro32Ser	0	0
MT-ATP6	NC_012920.1:g.8685C>T	NC_012920.1:c.MT-ATP6:159C>T	p.ATP6:Thr53=	0	0
MT-ATP6	NC_012920.1:g.9073A>G	NC_012920.1:c.MT-ATP6:547A>G	p.ATP6:Thr183Ala	0	0
